# Supplementary material for: Identification of Potential Bioactive Peptides in Sheep Milk Kefir through Peptidomic Analysis at Different Fermentation Times
Source: Foods. 2023 Aug 7;12(15):2974. doi: 10.3390/foods12152974 (PMC10418486; doi:10.3390/foods12152974)
Supplement: Supplementary file 1 [file foods-12-02974-s001.zip]

Archive with 6 entries (6 files):
- Supplementary Figures.pdf
- __MACOSX/._Supplementary Figures.pdf
- Table S1-v2.xlsx
- __MACOSX/._Table S1-v2.xlsx
- Table S2.xlsx
- __MACOSX/._Table S2.xlsx
