# Supplementary material for: Identification of Potential Bioactive Peptides in Sheep Milk Kefir through Peptidomic Analysis at Different Fermentation Times
Source: Foods. 2023 Aug 7;12(15):2974. doi: 10.3390/foods12152974 (PMC10418486; doi:10.3390/foods12152974)
Supplement: Supplementary file 1 [file foods-12-02974-s001.zip › Table S1-v2.xlsx]

## Sheet: TABLE S1
Table S1: Peptides identified in the non-fermented sheep milk and sheep milk kefir at different fermentation times. Results of database searches (peptide sequences, mass, the indication of presence in samples, start and end positions of the peptide in the parent protein, and the parent protein) from PEAKS Studio X+, results of bioactivity searches (proposed bioactivity, name of database reporting…
	Database Search (PEAKS Studio X+)												LFQ search (PEAKS Online X)						Trends
peptide sequences	Mass	0h	12h	24h	36h	48h	Start	End	Protein Accession	Bioactivity	Database	References	Area 0 h (LFQ Group area)	Area 12 h (LFQ Group area)	Area 24 h (LFQ Group area)	Area 36 h (LFQ Group area)	Area 48 h (LFQ Group area)	Group Profile (Ratio) (LFQ Group area)	Area Trendline	Area Column
REQEELNV	1015.49	1	1	0	0	0	1	8	P11839|CASB_SHEEP				36767222	14830398	0	0	64140356	64.00:64.00:-:-:64.00
REQEELNVV	1114.56	1	1	0	1	0	1	9	P11839|CASB_SHEEP				39721324	10937899	7839164	10638173	10763193	37.34:10.28:0.74:1.00:1.01
REQEELNVVG	1171.58	1	1	0	0	0	1	10	P11839|CASB_SHEEP				35355227	11398996	10973741	13603221	12076514	25.99:8.38:0.81:1.00:0.89
REQEELNVVGE	1300.63	1	1	1	1	1	1	11	P11839|CASB_SHEEP				3973820	29343553	14451445	14323998	11919473	27.74:20.49:1.01:1.00:0.83
REQEELNVVGET	1401.67	1	1	1	1	1	1	12	P11839|CASB_SHEEP				1062582	68710713	11536425	14956599	1903482	7.10:4.59:0.77:1.00:1.27
REQEELNVVGETV	1500.74	1	1	0	0	0	1	13	P11839|CASB_SHEEP				25363086	16592064	20894587	3292454	29998066	7.70:5.04:0.63:1.00:0.91
REQEELNVVGETVE	1629.78	1	1	1	1	1	1	14	P11839|CASB_SHEEP				23838033	27575203	19331203	19423633	19069425	1.23:1.42:1.00:1.00:0.98
REQEELNVVGETVES	1716.82	1	1	1	1	1	1	15	P11839|CASB_SHEEP				11851022	7482919	36124945	1928431	10355262	61.45:38.80:18.73:1.00:0.54
REQEELNVVGETVESL	1829.9	1	1	1	1	1	1	16	P11839|CASB_SHEEP				63051285	6871178	459244	9217246	43123643	6.84:7.45:4.98:1.00:0.47
REQEELNVVGETVESLS	1916.93	1	1	1	1	1	1	17	P11839|CASB_SHEEP				13180787	11014108	1008331	56661865	259826	2.33:1.94:1.78:1.00:0.46
REQEELNVVGETVESLSS	2003.96	1	1	1	1	0	1	18	P11839|CASB_SHEEP				14868774	9658557	11634436	14915082	65988873	1.00:0.65:0.78:1.00:0.44
REQEELNVVGETVESLSSS	2091	0	1	1	1	1	1	19	P11839|CASB_SHEEP				55469904	59916956	7573279	74179297	5928894	0.75:0.81:1.02:1.00:0.80
REQEELNVVGETVESLSSSE	2220.04	1	1	1	1	1	1	20	P11839|CASB_SHEEP				75800494	10089313	10464802	100475244	704752	0.75:1.00:1.04:1.00:0.70
REQEELNVVGETVESLSSSEE	2349.08	1	1	1	1	1	1	21	P11839|CASB_SHEEP				6392219	5436785	68297715	794046	64165503	0.81:0.68:0.86:1.00:0.81
REQEELNVVGETVESLSSSEES	2436.11	1	1	1	1	0	1	22	P11839|CASB_SHEEP				45900418	66936755	6122085	54620844	4276396	0.84:1.23:1.12:1.00:0.78
REQEELNVVGETVESLSSSEESIT	2650.25	0	1	0	1	1	1	24	P11839|CASB_SHEEP				---	---	---	---	---	---
REQEELNVVGETVESLSSSEESITH	2787.3	1	1	1	1	1	1	25	P11839|CASB_SHEEP				2106551	12996862	15761511	10109893	8714171	2.08:1.29:1.56:1.00:0.86
REQEELNVVGETVESLSSSEESITHIN	3014.43	1	1	1	1	1	1	27	P11839|CASB_SHEEP				14924279	15670991	16346666	13232676	4120049	1.13:1.18:1.24:1.00:0.31
REQEELNVVGETVESLSSSEESITHINK	3142.53	1	1	1	1	1	1	28	P11839|CASB_SHEEP				7892973	4429867	513268	4262989	19704473	1.85:1.04:1.20:1.00:0.46
REQEELNVVGETVESLSSSEESITHINKK	3270.62	1	1	1	1	1	1	29	P11839|CASB_SHEEP				42478975	23346414	2923093	22375723	21612788	1.90:1.04:1.31:1.00:0.97
REQEELNVVGETVESLSSSEESITHINKKIE	3512.75	0	1	1	1	1	1	31	P11839|CASB_SHEEP				11165774	1287273	1189942	10941276	7965842	1.02:1.18:1.09:1.00:0.73
REQEELNVVGETVESLSSSEESITHINKKIEK	3640.84	1	1	1	1	1	1	32	P11839|CASB_SHEEP				20138469	9299327	6599174	35089067	2928938	5.74:2.65:1.88:1.00:0.83
REQEELNVVGETVESLSSSEESITHINKKIEKF	3787.91	1	0	1	1	0	1	33	P11839|CASB_SHEEP				61570074	1216949	15076411	10473373	7289831	0.59:1.16:1.44:1.00:0.70
REQEELNVVGETVESLSSSEESITHINKKIEKFQSEEQQQTEDELQDKIHPFAQAQS	6583.17	1	0	0	0	0	1	57	P11839|CASB_SHEEP				26664373	11261752	889394	5269625	11215807	5.06:2.14:1.69:1.00:0.21
EQEELNV	859.392	0	1	0	0	0	2	8	P11839|CASB_SHEEP				1425451	90728546	0	10590208	43999734	1.35:0.86:0.00:1.00:0.42
EQEELNVV	958.461	1	1	0	0	0	2	9	P11839|CASB_SHEEP				14241986	39387456	6496545	10787063	19122674	1.32:0.37:0.60:1.00:1.77
EQEELNVVG	1015.48	1	1	0	0	0	2	10	P11839|CASB_SHEEP				3105992	7773862	0	0	0	64.00:64.00:-:-:-
EQEELNVVGE	1144.52	1	0	0	0	0	2	11	P11839|CASB_SHEEP				8819333	69224185	51470575	43395615	47532202	20.32:15.95:1.19:1.00:1.10
EQEELNVVGETVE	1473.68	1	1	1	1	1	2	14	P11839|CASB_SHEEP				46182334	8876012	68256333	47242744	431459	0.98:1.88:1.44:1.00:0.91
EQEELNVVGETVES	1560.72	1	1	1	0	0	2	15	P11839|CASB_SHEEP				24963008	29188105	2044999	72542584	4780123	3.44:4.02:2.82:1.00:0.66
EQEELNVVGETVESL	1673.8	1	1	0	0	0	2	16	P11839|CASB_SHEEP				5780201	12416451	14260247	85730835	4959434	0.67:1.45:1.66:1.00:0.58
EQEELNVVGETVESLSSSEE	2192.98	0	0	1	1	1	2	21	P11839|CASB_SHEEP				---	---	---	---	---	---
EQEELNVVGETVESLSSSEESITH	2631.2	1	0	0	0	0	2	25	P11839|CASB_SHEEP				---	---	---	---	---	---
EQEELNVVGETVESLSSSEESITHIN	2858.33	1	1	1	1	1	2	27	P11839|CASB_SHEEP				25114568	9037808	1113888	772608	51380444	3.25:1.17:1.44:1.00:0.67
EQEELNVVGETVESLSSSEESITHINK	2986.43	1	1	1	1	1	2	28	P11839|CASB_SHEEP				76391094	56299424	6170908	51747407	3271859	1.48:1.09:1.19:1.00:0.63
EQEELNVVGETVESLSSSEESITHINKK	3114.52	1	0	0	0	0	2	29	P11839|CASB_SHEEP				---	---	---	---	---	---
EQEELNVVGETVESLSSSEESITHINKKIEK	3484.74	1	1	1	0	0	2	32	P11839|CASB_SHEEP				32047915	21623425	19449788	1341282	41233868	2.39:1.61:1.45:1.00:0.31
QEELNVVG	886.44	1	0	0	0	0	3	10	P11839|CASB_SHEEP				---	---	---	---	---	---
EELNVVGE	887.424	1	1	0	0	1	4	11	P11839|CASB_SHEEP				13871782	25340532	604434	7636489	17582487	1.82:3.32:0.79:1.00:2.30
EELNVVGET	988.471	0	1	0	0	1	4	12	P11839|CASB_SHEEP				---	---	---	---	---	---
EELNVVGETVE	1216.58	0	1	1	1	1	4	14	P11839|CASB_SHEEP				101230896	74444043	36750156	6198542	13957362	0.16:1.20:0.59:1.00:2.25
EELNVVGETVESLSSSEESITHIN	2601.23	1	1	1	1	1	4	27	P11839|CASB_SHEEP				43207505	26002183	17137192	19967087	11201869	2.16:1.30:0.86:1.00:0.56
EELNVVGETVESLSSSEESITHINK	2729.32	1	1	1	1	1	4	28	P11839|CASB_SHEEP				9755067	12538428	20721785	20810913	17971211	0.47:0.60:1.00:1.00:0.86
ELNVVGETV	958.497	1	0	0	0	0	5	13	P11839|CASB_SHEEP				---	---	---	---	---	---
LNVVGETV	829.455	1	0	0	0	0	6	13	P11839|CASB_SHEEP				---	---	---	---	---	---
LNVVGETVE	958.497	1	1	1	1	1	6	14	P11839|CASB_SHEEP	ACE-inhibitory	AHTPDB	DOI: 10.3168/jds.S0022-0302(05)73032-0	2545082	33670042	6496545	10787063	19122674	0.24:0.31:0.60:1.00:1.77
LNVVGETVESLSSSEESITHIN	2343.14	1	0	0	0	0	6	27	P11839|CASB_SHEEP				---	---	---	---	---	---
LNVVGETVESLSSSEESITHINK	2471.24	1	1	0	0	0	6	28	P11839|CASB_SHEEP				15715632	12318958	12902135	88501385	6068168	1.78:1.39:1.46:1.00:0.69
NVVGETVE	845.413	1	1	1	1	1	7	14	P11839|CASB_SHEEP				48089764	22781193	552282	8943484	1628745	0.02:0.25:0.62:1.00:1.82
NVVGETVES	932.445	1	1	1	1	1	7	15	P11839|CASB_SHEEP				71729376	39982466	4114149	7024018	65206476	1.02:5.69:5.86:1.00:0.93
NVVGETVESLSSSEESITHIN	2230.06	1	1	1	1	1	7	27	P11839|CASB_SHEEP				5169651	7477277	46330044	180994	18678567	2.86:4.13:2.56:1.00:1.03
NVVGETVESLSSSEESITHINK	2358.16	0	1	1	0	0	7	28	P11839|CASB_SHEEP				36682257	9964389	20210493	22940837	20989878	0.16:0.43:0.88:1.00:0.91
VVGETVE	731.37	0	1	1	1	1	8	14	P11839|CASB_SHEEP				75386334	18239523	54124457	9050807	1533140	0.02:0.20:0.60:1.00:1.69
VVGETVES	818.402	0	1	1	0	0	8	15	P11839|CASB_SHEEP				---	---	---	---	---	---
VVGETVESL	931.486	0	1	1	1	1	8	16	P11839|CASB_SHEEP				41207007	24798582	3142036	14291892	14941619	0.29:1.74:2.20:1.00:1.05
VVGETVESLSSSEESITH	1888.89	1	0	0	0	0	8	25	P11839|CASB_SHEEP				---	---	---	---	---	---
VVGETVESLSSSEESITHIN	2116.02	1	1	1	1	1	8	27	P11839|CASB_SHEEP				9739361	9985649	10741597	10056798	51836194	0.97:0.99:1.07:1.00:0.52
VVGETVESLSSSEESITHINK	2244.11	1	1	1	1	0	8	28	P11839|CASB_SHEEP				11591414	10663931	11354873	1215531	7360077	0.95:0.88:0.93:1.00:0.61
VGETVESLSSSEESITH	1789.82	1	0	0	0	0	9	25	P11839|CASB_SHEEP				---	---	---	---	---	---
VGETVESLSSSEESITHINK	2145.04	1	1	1	0	0	9	28	P11839|CASB_SHEEP				7642494	8603441	75998627	58456506	41182724	1.31:1.47:1.30:1.00:0.70
VGETVESLSSSEESITHINKKIEK	2643.36	1	0	0	0	0	9	32	P11839|CASB_SHEEP				42261386	0	0	0	0	64.00:-:-:-:-
GETVESLSSSEESITHIN	1917.88	0	1	1	0	0	10	27	P11839|CASB_SHEEP				---	---	---	---	---	---
GETVESLSSSEESITHINK	2045.98	1	1	1	1	0	10	28	P11839|CASB_SHEEP				14435576	9084729	11065178	12548208	74174225	1.15:0.72:0.88:1.00:0.59
ETVESLSSSEESITHIN	1860.86	1	0	0	0	0	11	27	P11839|CASB_SHEEP				---	---	---	---	---	---
ETVESLSSSEESITHINK	1988.95	1	0	0	0	0	11	28	P11839|CASB_SHEEP				7360524	10020089	6276655	58643665	0	1.26:1.71:1.07:1.00:0.00
TVESLSSSEESITHINK	1859.91	1	0	0	0	0	12	28	P11839|CASB_SHEEP				43215573	0	0	0	0	64.00:-:-:-:-
ESLSSSEESITHINK	1659.8	1	0	0	0	0	14	28	P11839|CASB_SHEEP				41469495	0	0	0	0	64.00:-:-:-:-
SLSSSEESITHIN	1402.66	0	1	1	1	1	15	27	P11839|CASB_SHEEP				41689703	12788583	18906655	23383782	2494511	0.18:0.55:0.81:1.00:1.07
SLSSSEESITHINK	1530.75	0	1	1	1	1	15	28	P11839|CASB_SHEEP				44301834	17425312	2588843	26697273	26740938	0.17:0.65:0.97:1.00:1.00
LSSSEESITHIN	1315.63	1	0	0	0	0	16	27	P11839|CASB_SHEEP				16330315	6819704	1755616	23508928	29843467	0.69:0.29:0.75:1.00:1.27
LSSSEESITHINK	1443.72	1	1	0	0	0	16	28	P11839|CASB_SHEEP				2110941	7552214	0	0	0	64.00:64.00:-:-:-
SSSEESITHIN	1202.54	1	1	0	1	0	17	27	P11839|CASB_SHEEP				5974297	62930414	0	0	40433932	64.00:64.00:-:-:64.00
SSSEESITHINK	1330.64	1	1	1	1	1	17	28	P11839|CASB_SHEEP				6397863	9729153	13758606	17037633	16400005	0.38:0.57:0.81:1.00:0.96
SSSEESITHINKKIEK	1828.95	1	0	0	0	0	17	32	P11839|CASB_SHEEP				5617968	47144803	0	0	0	64.00:64.00:-:-:-
SSEESITHINK	1243.6	1	0	0	1	0	18	28	P11839|CASB_SHEEP				4633067	0	0	0	0	64.00:-:-:-:-
SEESITHINK	1156.57	1	0	0	0	0	19	28	P11839|CASB_SHEEP				---	---	---	---	---	---
EESITHIN	941.445	1	0	0	0	0	20	27	P11839|CASB_SHEEP				21203865	7115426	0	0	0	64.00:64.00:-:-:-
EESITHINK	1069.54	1	0	0	0	0	20	28	P11839|CASB_SHEEP				13571215	48072534	0	0	4887949	64.00:64.00:-:-:64.00
ESITHINK	940.498	1	0	0	0	0	21	28	P11839|CASB_SHEEP				3325691	0	0	0	5158497	64.00:-:-:-:64.00
SITHIN	683.36	0	0	1	0	0	22	27	P11839|CASB_SHEEP				0	0	6960277	708646	946073	0.00:0.00:0.98:1.00:1.34
SITHINK	811.455	1	0	0	0	0	22	28	P11839|CASB_SHEEP				---	---	---	---	---	---
SITHINKKIE	1181.68	0	1	1	1	1	22	31	P11839|CASB_SHEEP				0	9352033	11871715	102013776	11016251	0.00:0.92:1.16:1.00:1.08
SITHINKKIEK	1309.77	1	0	0	0	1	22	32	P11839|CASB_SHEEP				---	---	---	---	---	---
SITHINKKIEKF	1456.84	0	0	0	0	1	22	33	P11839|CASB_SHEEP				---	---	---	---	---	---
THINK	611.339	1	0	0	0	0	24	28	P11839|CASB_SHEEP				---	---	---	---	---	---
THINKKIE	981.561	0	0	0	0	1	24	31	P11839|CASB_SHEEP				0	0	61594476	51580334	53967444	0.00:0.00:1.19:1.00:1.05
THINKKIEK	1109.66	1	0	0	0	0	24	32	P11839|CASB_SHEEP				---	---	---	---	---	---
HINKKIEKF	1155.68	0	0	0	1	0	25	33	P11839|CASB_SHEEP				---	---	---	---	---	---
KKIEKFQSEEQQQTEDELQDK	2607.27	1	1	0	0	0	28	48	P11839|CASB_SHEEP				---	---	---	---	---	---
KKIEKFQSEEQQQTEDELQDKIHPFAQAQS	3586.75	1	0	1	0	0	28	57	P11839|CASB_SHEEP				67277686	6205437	49299883	50927305	41752534	1.32:1.22:0.97:1.00:0.82
KIEKFQSEEQQQTE	1750.84	0	1	1	1	1	29	42	P11839|CASB_SHEEP				0	11492313	21022776	33447927	52746353	0.00:0.34:0.63:1.00:1.58
KIEKFQSEEQQQTED	1865.86	0	0	0	0	1	29	43	P11839|CASB_SHEEP				---	---	---	---	---	---
KIEKFQSEEQQQTEDE	1994.91	1	0	0	0	0	29	44	P11839|CASB_SHEEP				49060895	41175745	0	0	0	64.00:64.00:-:-:-
KIEKFQSEEQQQTEDELQ	2236.05	0	1	1	1	1	29	46	P11839|CASB_SHEEP				40011826	5492793	11979911	18971746	23406926	0.02:0.29:0.63:1.00:1.23
KIEKFQSEEQQQTEDELQD	2351.08	1	1	1	1	1	29	47	P11839|CASB_SHEEP				13468514	7494556	6635537	6133423	31295234	2.20:1.22:1.08:1.00:0.51
KIEKFQSEEQQQTEDELQDK	2479.17	1	1	1	1	1	29	48	P11839|CASB_SHEEP				7931923	4941843	40331684	35242855	17012508	2.25:1.40:1.14:1.00:0.48
KIEKFQSEEQQQTEDELQDKIHPF	2973.44	1	1	1	1	1	29	52	P11839|CASB_SHEEP				13753244	12530676	11516945	11601153	8109099	1.19:1.08:0.99:1.00:0.70
KIEKFQSEEQQQTEDELQDKIHPFA	3044.47	1	0	1	0	0	29	53	P11839|CASB_SHEEP				7310053	62475205	4990499	4665412	3285687	1.57:1.34:1.07:1.00:0.70
KIEKFQSEEQQQTEDELQDKIHPFAQ	3172.53	1	0	0	0	0	29	54	P11839|CASB_SHEEP				40974043	34043389	31508125	34079854	22389385	1.20:1.00:0.92:1.00:0.66
KIEKFQSEEQQQTEDELQDKIHPFAQA	3243.57	1	1	1	1	1	29	55	P11839|CASB_SHEEP				405841	3258299	2454972	24128875	12837773	1.68:1.35:1.02:1.00:0.53
KIEKFQSEEQQQTEDELQDKIHPFAQAQ	3371.63	1	1	1	1	1	29	56	P11839|CASB_SHEEP				26928709	21604488	23409377	22765273	2228625	1.18:0.95:1.03:1.00:0.98
KIEKFQSEEQQQTEDELQDKIHPFAQAQS	3458.66	1	1	1	1	1	29	57	P11839|CASB_SHEEP				19003739	17448317	13076922	14355953	97964836	1.32:1.22:0.91:1.00:0.68
IEKFQSE	879.434	0	0	1	1	1	30	36	P11839|CASB_SHEEP				0	7217793	88470337	20934028	26900762	0.00:0.34:0.42:1.00:1.29
IEKFQSEEQQQTE	1622.74	0	1	1	1	0	30	42	P11839|CASB_SHEEP				0	6745704	8949713	12834225	24002793	0.00:0.53:0.70:1.00:1.87
IEKFQSEEQQQTED	1737.77	0	0	0	1	1	30	43	P11839|CASB_SHEEP				0	0	0	4673084	7007631	0.00:0.00:0.00:1.00:1.50
IEKFQSEEQQQTEDE	1866.81	1	0	0	0	0	30	44	P11839|CASB_SHEEP				---	---	---	---	---	---
IEKFQSEEQQQTEDELQ	2107.95	0	1	1	1	1	30	46	P11839|CASB_SHEEP				6277822	15329053	22577158	4618213	7276208	0.14:0.33:0.49:1.00:1.58
IEKFQSEEQQQTEDELQD	2222.98	1	1	1	1	1	30	47	P11839|CASB_SHEEP				40778237	21890034	18783127	23291501	1316217	1.75:0.94:0.81:1.00:0.57
IEKFQSEEQQQTEDELQDK	2351.08	1	1	1	1	1	30	48	P11839|CASB_SHEEP				25367863	14696344	11592833	11089985	66231904	2.29:1.33:1.05:1.00:0.60
IEKFQSEEQQQTEDELQDKIHPFA	2916.38	1	0	0	0	0	30	53	P11839|CASB_SHEEP				18990479	11370137	11888618	14665892	12438632	1.29:0.78:0.81:1.00:0.85
IEKFQSEEQQQTEDELQDKIHPFAQA	3115.47	1	1	1	1	1	30	55	P11839|CASB_SHEEP				12523483	9425287	9172168	9140204	56497163	1.37:1.03:1.00:1.00:0.62
IEKFQSEEQQQTEDELQDKIHPFAQAQ	3243.53	1	1	1	1	1	30	56	P11839|CASB_SHEEP				5231727	4532882	4756871	629053	5542906	0.83:0.72:0.76:1.00:0.88
IEKFQSEEQQQTEDELQDKIHPFAQAQS	3330.56	1	1	1	1	1	30	57	P11839|CASB_SHEEP				62834703	4224235	4938469	5353033	40766797	1.17:0.79:0.92:1.00:0.76
EKFQSE	766.35	0	0	0	0	1	31	36	P11839|CASB_SHEEP				6719108	0	8977613	12270369	11784686	0.55:0.00:0.73:1.00:0.96
EKFQSEEQQQTEDELQD	2109.9	1	1	0	1	1	31	47	P11839|CASB_SHEEP				---	---	---	---	---	---
EKFQSEEQQQTEDELQDK	2237.99	1	1	1	1	0	31	48	P11839|CASB_SHEEP				11283243	83297327	7213447	11417128	6927998	0.99:0.73:0.63:1.00:0.61
KFQSEEQQQTE	1380.62	0	0	1	1	1	32	42	P11839|CASB_SHEEP				0	5784835	94658374	17593671	3085677	0.00:0.33:0.54:1.00:1.75
KFQSEEQQQTEDELQ	1865.83	0	1	1	1	1	32	46	P11839|CASB_SHEEP				0	83345184	11706528	9954359	20182013	0.00:0.84:1.18:1.00:2.03
KFQSEEQQQTEDELQD	1980.85	1	1	1	1	0	32	47	P11839|CASB_SHEEP				---	---	---	---	---	---
KFQSEEQQQTEDELQDK	2108.95	1	1	1	1	1	32	48	P11839|CASB_SHEEP				6983732	9703675	11979366	13661593	67968933	0.51:0.71:0.88:1.00:0.50
KFQSEEQQQTEDELQDKIHPFAQA	2873.35	0	1	1	0	1	32	55	P11839|CASB_SHEEP				842862	9106139	10370996	15274108	11407017	0.55:0.60:0.68:1.00:0.75
KFQSEEQQQTEDELQDKIHPFAQAQ	3001.41	0	0	1	0	1	32	56	P11839|CASB_SHEEP				4832549	901852	22831697	3017787	26962898	0.16:0.30:0.76:1.00:0.89
KFQSEEQQQTEDELQDKIHPFAQAQS	3088.44	1	1	1	1	1	32	57	P11839|CASB_SHEEP				20465995	9706345	17617295	22894832	2154911	0.09:0.42:0.77:1.00:0.94
FQSEEQQQTEDELQ	1737.73	0	1	1	1	1	33	46	P11839|CASB_SHEEP				31707608	161381	35899968	5186756	6891391	0.06:0.31:0.69:1.00:1.33
FQSEEQQQTEDELQD	1852.76	1	1	1	1	0	33	47	P11839|CASB_SHEEP				20212561	14481409	11449103	8529682	42128427	2.37:1.70:1.34:1.00:0.49
FQSEEQQQTEDELQDK	1980.85	1	1	1	1	1	33	48	P11839|CASB_SHEEP	Antithrombotic	EROP	https://doi.org/10.1016/j.jff.2017.03.015	38655773	23890625	19799424	16755068	3379035	2.31:1.43:1.18:1.00:0.20
FQSEEQQQTEDELQDKIHP	2328.05	0	1	0	1	1	33	51	P11839|CASB_SHEEP				25102878	14291716	13850162	2396307	11572471	1.05:0.60:0.58:1.00:0.48
FQSEEQQQTEDELQDKIHPF	2475.12	1	1	1	1	1	33	52	P11839|CASB_SHEEP				5060031	41263105	33356858	303444	19308291	1.67:1.36:1.10:1.00:0.64
FQSEEQQQTEDELQDKIHPFA	2546.16	1	1	1	1	1	33	53	P11839|CASB_SHEEP				28270786	1638189	14838394	18315331	1140436	1.54:0.89:0.81:1.00:0.62
FQSEEQQQTEDELQDKIHPFAQ	2674.21	1	0	0	0	0	33	54	P11839|CASB_SHEEP				51908606	13130172	87014056	100927594	1073694	0.51:1.30:0.86:1.00:1.06
FQSEEQQQTEDELQDKIHPFAQA	2745.25	1	1	1	1	1	33	55	P11839|CASB_SHEEP				3621034	1513077	12440541	14617936	8597808	2.48:1.04:0.85:1.00:0.59
FQSEEQQQTEDELQDKIHPFAQAQ	2873.31	1	1	1	1	1	33	56	P11839|CASB_SHEEP				13156089	11627753	13017035	14606747	13392401	0.90:0.80:0.89:1.00:0.92
FQSEEQQQTEDELQDKIHPFAQAQS	2960.34	1	1	1	1	1	33	57	P11839|CASB_SHEEP				1588992	11645155	11196873	11635205	8393175	1.37:1.00:0.96:1.00:0.72
FQSEEQQQTEDELQDKIHPFAQAQSL	3073.43	1	1	1	1	1	33	58	P11839|CASB_SHEEP				18758696	22231763	21302803	20471129	19402079	0.92:1.09:1.04:1.00:0.95
QSEEQQQTEDELQ	1590.66	0	1	1	1	1	34	46	P11839|CASB_SHEEP				0	13581467	18980701	15780089	20331871	0.00:0.86:1.20:1.00:1.29
QSEEQQQTEDELQD	1705.69	0	0	1	1	1	34	47	P11839|CASB_SHEEP				0	17334415	30377024	30417358	11550614	0.00:0.57:1.00:1.00:0.38
QSEEQQQTEDELQDK	1833.79	0	1	1	1	1	34	48	P11839|CASB_SHEEP				0	8741423	16047868	16057028	62155625	0.00:0.54:1.00:1.00:0.39
QSEEQQQTEDELQDKIHPF	2328.05	0	1	1	1	1	34	52	P11839|CASB_SHEEP				99643634	720591	10837825	10880649	9878609	0.09:0.66:1.00:1.00:0.91
QSEEQQQTEDELQDKIHPFA	2399.09	0	0	1	0	1	34	53	P11839|CASB_SHEEP				0	99875415	93353156	58639844	67058154	0.00:1.70:1.59:1.00:1.14
QSEEQQQTEDELQDKIHPFAQ	2527.15	0	0	1	1	1	34	54	P11839|CASB_SHEEP				6038764	12252223	18213192	17241415	1830687	0.35:0.71:1.06:1.00:1.06
QSEEQQQTEDELQDKIHPFAQA	2598.18	0	1	1	1	1	34	55	P11839|CASB_SHEEP				555416	54474683	12585086	11932896	11467326	0.47:0.46:1.05:1.00:0.96
QSEEQQQTEDELQDKIHPFAQAQ	2726.24	0	1	1	1	1	34	56	P11839|CASB_SHEEP				12313402	21676748	31584852	29878014	3006232	0.04:0.73:1.06:1.00:1.01
QSEEQQQTEDELQDKIHPFAQAQS	2813.27	1	1	1	1	1	34	57	P11839|CASB_SHEEP				3695093	612679	110230266	11190236	110954836	0.03:0.55:0.99:1.00:0.99
QSEEQQQTEDELQDKIHPFAQAQSL	2926.36	0	0	0	1	0	34	58	P11839|CASB_SHEEP				65791516	298402	5050333	41437075	47017124	0.16:0.72:1.22:1.00:1.13
SEEQQQTEDELQ	1462.61	0	1	1	1	1	35	46	P11839|CASB_SHEEP				0	6227459	10881776	12361104	23727632	0.00:0.50:0.88:1.00:1.92
SEEQQQTEDELQD	1577.63	0	0	1	0	0	35	47	P11839|CASB_SHEEP				0	6698809	6415408	5765586	13745369	0.00:1.16:1.11:1.00:2.38
SEEQQQTEDELQDK	1705.73	1	1	1	1	1	35	48	P11839|CASB_SHEEP				31906223	177885	29998826	30417358	11550614	0.10:0.58:0.99:1.00:0.38
SEEQQQTEDELQDKIHPF	2199.99	0	0	0	1	0	35	52	P11839|CASB_SHEEP				---	---	---	---	---	---
SEEQQQTEDELQDKIHPFAQAQ	2598.18	0	1	1	1	1	35	56	P11839|CASB_SHEEP				47960063	10926936	16219231	16639755	21766375	2.88:0.66:0.97:1.00:1.31
SEEQQQTEDELQDKIHPFAQAQS	2685.22	1	1	1	1	1	35	57	P11839|CASB_SHEEP				9335107	80806646	10517056	11259063	10637932	0.83:0.72:0.93:1.00:0.94
EEQQQTEDELQ	1375.57	0	0	1	0	0	36	46	P11839|CASB_SHEEP				70107574	6401475	17555143	1735165	21968506	0.40:0.37:1.01:1.00:1.27
EEQQQTEDELQDK	1618.7	1	1	1	1	1	36	48	P11839|CASB_SHEEP				47081836	18801433	28181248	19416838	87573303	0.24:0.97:1.45:1.00:0.45
EEQQQTEDELQDKIHPFAQAQS	2598.18	1	1	1	1	1	36	57	P11839|CASB_SHEEP				14835927	9961252	10629611	11618155	9542672	1.28:0.86:0.91:1.00:0.82
EQQQTEDELQ	1246.53	0	1	1	1	1	37	46	P11839|CASB_SHEEP				3903251	12131345	174523	30560547	5518832	0.02:0.40:0.57:1.00:1.81
EQQQTEDELQD	1361.56	0	0	0	0	1	37	47	P11839|CASB_SHEEP				13503289	8397506	2314029	32886748	4121034	0.41:0.26:0.70:1.00:1.25
EQQQTEDELQDK	1489.65	1	1	1	1	1	37	48	P11839|CASB_SHEEP				43672028	70650586	22908725	2402121	13682841	0.02:0.29:0.95:1.00:0.57
EQQQTEDELQDKIHPF	1983.92	0	1	1	1	1	37	52	P11839|CASB_SHEEP				60957383	10511623	8621623	80178667	45135786	0.76:1.31:1.08:1.00:0.56
EQQQTEDELQDKIHPFAQ	2183.01	0	0	0	0	1	37	54	P11839|CASB_SHEEP				34231305	10882461	13794994	73331616	11018292	0.47:1.48:1.88:1.00:1.50
EQQQTEDELQDKIHPFAQA	2254.05	1	0	1	1	1	37	55	P11839|CASB_SHEEP				14113462	39242927	63839336	60660513	680658	0.23:0.65:1.05:1.00:1.12
EQQQTEDELQDKIHPFAQAQ	2382.11	1	1	1	1	1	37	56	P11839|CASB_SHEEP				12385613	11115411	15917408	17649145	22118959	0.07:0.63:0.90:1.00:1.25
EQQQTEDELQDKIHPFAQAQS	2469.14	1	1	1	1	1	37	57	P11839|CASB_SHEEP				12334594	31631793	52392598	62548188	7336512	0.20:0.51:0.84:1.00:1.17
QQQTEDELQ	1117.49	0	0	0	1	1	38	46	P11839|CASB_SHEEP				8411385	8065982	18244053	31885602	57224215	0.03:0.25:0.57:1.00:1.79
QQQTEDELQD	1232.52	0	0	0	0	1	38	47	P11839|CASB_SHEEP				5131275	8065125	17317505	2844228	31112395	0.18:0.28:0.61:1.00:1.09
QQQTEDELQDK	1360.61	0	1	1	1	1	38	48	P11839|CASB_SHEEP				0	8300022	2643827	28323691	13790689	0.00:0.29:0.93:1.00:0.49
QQQTEDELQDKIHPF	1854.87	0	0	0	1	1	38	52	P11839|CASB_SHEEP				15026223	34058125	43522837	31021543	21583345	0.48:1.10:1.40:1.00:0.70
QQQTEDELQDKIHPFAQA	2125.01	0	0	1	1	0	38	55	P11839|CASB_SHEEP				91668616	26549924	39041458	4679438	35579653	0.20:0.57:0.83:1.00:0.76
QQQTEDELQDKIHPFAQAQ	2253.07	0	0	1	0	1	38	56	P11839|CASB_SHEEP				20230747	51501753	73867104	5681603	70373525	0.36:0.91:1.30:1.00:1.24
QQQTEDELQDKIHPFAQAQS	2340.1	1	1	1	1	1	38	57	P11839|CASB_SHEEP				65946074	16761373	2312207	29014617	32415553	0.23:0.58:0.80:1.00:1.12
QQTEDELQ	989.43	0	0	0	0	1	39	46	P11839|CASB_SHEEP				---	---	---	---	---	---
QQTEDELQDK	1232.55	0	1	1	0	0	39	48	P11839|CASB_SHEEP				0	6573684	5733939	6109497	0	0.00:1.08:0.94:1.00:0.00
QTEDELQ	861.372	0	1	1	1	1	40	46	P11839|CASB_SHEEP				0	9265457	32572046	7404745	19664908	0.00:0.13:0.44:1.00:2.66
QTEDELQD	976.399	0	0	0	0	1	40	47	P11839|CASB_SHEEP				---	---	---	---	---	---
QTEDELQDK	1104.49	0	1	1	1	0	40	48	P11839|CASB_SHEEP				0	24840525	864532	9264171	48213135	0.00:0.27:0.93:1.00:0.52
QTEDELQDKIHPF	1598.76	0	0	1	0	0	40	52	P11839|CASB_SHEEP				7590177	3107414	31890566	2316912	13805704	0.33:1.34:1.38:1.00:0.60
QTEDELQDKIHPFAQA	1868.89	0	0	1	1	0	40	55	P11839|CASB_SHEEP				5608034	14105349	11746959	8472324	6582826	0.66:1.66:1.39:1.00:0.78
QTEDELQDKIHPFAQAQ	1996.95	0	0	1	0	0	40	56	P11839|CASB_SHEEP				32874927	11883918	18212119	15084922	95363074	0.22:0.79:1.21:1.00:0.63
QTEDELQDKIHPFAQAQS	2083.98	1	1	1	1	1	40	57	P11839|CASB_SHEEP				28487012	5082943	81381885	8861129	7755928	0.32:0.57:0.92:1.00:0.88
TEDELQ	733.313	0	0	0	0	1	41	46	P11839|CASB_SHEEP				47048615	6361407	16907151	4133225	12938423	0.11:0.15:0.41:1.00:3.13
TEDELQDK	976.435	1	1	1	1	1	41	48	P11839|CASB_SHEEP				16716643	68627344	6097762	6647008	52188666	2.51:1.03:0.92:1.00:0.79
TEDELQDKIHPFAQA	1740.83	1	1	1	1	0	41	55	P11839|CASB_SHEEP				27963738	18976715	19917349	14478394	13117034	1.93:1.31:1.38:1.00:0.91
TEDELQDKIHPFAQAQ	1868.89	1	1	1	1	1	41	56	P11839|CASB_SHEEP				5272602	1358451	14477733	9183463	81899915	0.57:1.48:1.58:1.00:0.89
TEDELQDKIHPFAQAQS	1955.92	1	1	1	1	1	41	57	P11839|CASB_SHEEP				1751889	10663643	10679028	78902637	61150854	2.22:1.35:1.35:1.00:0.78
EDELQDK	875.387	1	1	1	1	1	42	48	P11839|CASB_SHEEP				14357839	82826056	7624682	9817673	6156246	1.46:0.84:0.78:1.00:0.63
EDELQDKIHPF	1369.65	0	0	0	0	1	42	52	P11839|CASB_SHEEP				4401043	50346577	0	5212776	53462463	8.44:9.66:0.00:1.00:1.03
EDELQDKIHPFAQAQ	1767.84	0	1	1	0	0	42	56	P11839|CASB_SHEEP				0	2203748	20875708	8358325	11285656	0.00:2.64:2.50:1.00:1.35
EDELQDKIHPFAQAQS	1854.87	1	1	1	1	1	42	57	P11839|CASB_SHEEP				3576016	2715191	30789185	22166758	3253183	1.61:1.22:1.39:1.00:1.47
DELQDK	746.345	1	0	1	1	0	43	48	P11839|CASB_SHEEP				10862972	7212441	6916957	8766211	845342	1.24:0.82:0.79:1.00:0.96
DELQDKIHPF	1240.61	0	1	1	1	1	43	52	P11839|CASB_SHEEP				14777327	1170391	3290414	53744965	52861125	0.03:0.22:0.61:1.00:0.98
DELQDKIHPFA	1311.65	0	1	1	1	0	43	53	P11839|CASB_SHEEP				586054	14242864	12989115	2329688	35348667	0.25:0.61:0.56:1.00:1.52
DELQDKIHPFAQ	1439.7	0	1	1	1	1	43	54	P11839|CASB_SHEEP				18759972	5186807	7344928	12517869	15847176	0.15:0.41:0.59:1.00:1.27
DELQDKIHPFAQA	1510.74	1	1	1	1	1	43	55	P11839|CASB_SHEEP				1146896	14721191	3380295	48887402	5467514	0.02:0.30:0.69:1.00:1.12
DELQDKIHPFAQAQ	1638.8	0	1	1	1	1	43	56	P11839|CASB_SHEEP				26254602	48034312	34233656	60327797	10212322	0.04:0.80:0.57:1.00:1.69
DELQDKIHPFAQAQS	1725.83	1	1	1	1	1	43	57	P11839|CASB_SHEEP				1603883	12446715	12434842	18965572	2692486	0.08:0.66:0.66:1.00:1.42
DELQDKIHPFAQAQSL	1838.92	0	1	1	1	1	43	58	P11839|CASB_SHEEP				27709353	5674798	42389272	35947358	8827625	0.77:1.58:1.18:1.00:2.46
DELQDKIHPFAQAQSLVYP	2198.1	0	1	1	1	0	43	61	P11839|CASB_SHEEP				5413119	10378215	12614423	10317867	91537195	0.52:1.01:1.22:1.00:0.89
DELQDKIHPFAQAQSLVYPFTGPIPN	2924.47	0	0	1	0	1	43	68	P11839|CASB_SHEEP				63598413	17822898	21725212	20960989	19513029	0.30:0.85:1.04:1.00:0.93
ELQDKIHPF	1125.58	0	1	1	1	1	44	52	P11839|CASB_SHEEP				73812274	58952656	17245672	30331705	34476105	0.02:0.19:0.57:1.00:1.14
ELQDKIHPFAQ	1324.68	0	1	1	0	1	44	54	P11839|CASB_SHEEP				77750183	11296665	13942333	29222048	5937496	0.27:0.39:0.48:1.00:2.03
ELQDKIHPFAQA	1395.71	1	1	1	1	1	44	55	P11839|CASB_SHEEP				7208545	33620078	37234873	7759657	9868765	0.93:0.43:0.48:1.00:1.27
ELQDKIHPFAQAQ	1523.77	1	1	1	1	1	44	56	P11839|CASB_SHEEP				36805093	51454097	27583567	5177614	12700734	0.71:0.99:0.53:1.00:2.45
ELQDKIHPFAQAQS	1610.81	1	1	1	1	1	44	57	P11839|CASB_SHEEP				7058325	3953168	8673627	18170926	3866674	3.88:2.18:0.48:1.00:2.13
ELQDKIHPFAQAQSL	1723.89	1	1	0	0	0	44	58	P11839|CASB_SHEEP				11853811	11452793	5694457	57639044	11252101	2.06:1.99:0.99:1.00:1.95
ELQDKIHPFAQAQSLVYP	2083.07	1	1	0	0	0	44	61	P11839|CASB_SHEEP				39191982	27264097	14743049	69567444	73588245	5.63:3.92:2.12:1.00:1.06
ELQDKIHPFAQAQSLVYPF	2230.14	1	0	0	0	0	44	62	P11839|CASB_SHEEP				2213354	2063644	92689813	14916559	18812146	1.48:1.38:0.62:1.00:1.26
ELQDKIHPFAQAQSLVYPFTGPIPN	2809.44	0	0	0	0	1	44	68	P11839|CASB_SHEEP				46878098	14222363	12820613	96580646	100998865	0.49:1.47:1.33:1.00:1.05
ELQDKIHPFAQAQSLVYPFTGPIPNSLPQNILP	3671.94	1	0	0	0	0	44	76	P11839|CASB_SHEEP				5564947	0	0	0	0	64.00:-:-:-:-
LQDKIHPF	996.539	0	1	1	1	1	45	52	P11839|CASB_SHEEP				0	2431767	7070991	12030706	11907736	0.00:0.20:0.59:1.00:0.99
LQDKIHPFAQ	1195.63	0	0	0	1	0	45	54	P11839|CASB_SHEEP				43279044	85359424	76227496	97884326	11736464	0.44:0.87:0.78:1.00:1.20
LQDKIHPFAQA	1266.67	0	0	1	1	1	45	55	P11839|CASB_SHEEP				0	6813093	6577503	92548016	6920258	0.00:0.74:0.71:1.00:0.75
LQDKIHPFAQAQ	1394.73	1	1	1	1	1	45	56	P11839|CASB_SHEEP				1439141	69877484	593924	877093	94103485	1.64:0.80:0.68:1.00:1.07
LQDKIHPFAQAQS	1481.76	1	1	0	1	1	45	57	P11839|CASB_SHEEP				29565395	5573235	60652136	13421439	11618264	22.03:4.15:0.45:1.00:0.87
LQDKIHPFAQAQSLVYP	1954.03	1	0	0	0	0	45	61	P11839|CASB_SHEEP				11274209	8324696	0	0	0	64.00:64.00:-:-:-
LQDKIHPFAQAQSLVYPF	2101.1	1	0	0	0	0	45	62	P11839|CASB_SHEEP				10105535	8989326	85820807	0	0	64.00:64.00:64.00:-:-
QDKIHPF	883.455	0	0	1	1	1	46	52	P11839|CASB_SHEEP				0	73401373	3200507	5072164	6764675	0.00:0.14:0.63:1.00:1.33
QDKIHPFAQAQ	1281.65	0	0	1	0	0	46	56	P11839|CASB_SHEEP				0	14374398	17500558	12579027	15427471	0.00:1.14:1.39:1.00:1.23
QDKIHPFAQAQS	1368.68	1	0	1	1	1	46	57	P11839|CASB_SHEEP				3783066	7572466	14182781	22305374	34888823	0.17:0.34:0.64:1.00:1.56
DKIHPF	755.397	0	1	1	1	1	47	52	P11839|CASB_SHEEP	ACE-inhibitory, Protein transport inhibitor	AHTPDB, EROP, FeptideDB, MBPDB	https://doi.org/10.1080/87559129.2012.692137	0	25453198	22575266	4469257	7865828	0.00:0.06:0.51:1.00:1.76
DKIHPFA	826.434	0	0	0	1	1	47	53	P11839|CASB_SHEEP				0	0	88559125	12646829	23981133	0.00:0.00:0.70:1.00:1.90
DKIHPFAQ	954.492	0	0	1	1	1	47	54	P11839|CASB_SHEEP				0	64088916	36916436	509214	57512334	0.00:0.13:0.72:1.00:1.13
DKIHPFAQA	1025.53	0	1	1	1	1	47	55	P11839|CASB_SHEEP				11575662	529621	118141836	13887752	11929717	0.02:0.38:0.85:1.00:0.86
DKIHPFAQAQ	1153.59	0	1	1	1	1	47	56	P11839|CASB_SHEEP				10765663	22989793	4868478	67273664	8971881	0.02:0.34:0.72:1.00:1.33
DKIHPFAQAQS	1240.62	1	1	1	1	1	47	57	P11839|CASB_SHEEP				23908042	10843247	2601257	36473425	40348766	0.02:0.30:0.71:1.00:1.11
DKIHPFAQAQSL	1353.7	0	1	1	1	1	47	58	P11839|CASB_SHEEP				31905646	16209536	5204877	7377064	8719271	0.04:0.22:0.71:1.00:1.18
DKIHPFAQAQSLVYPFTGPIPN	2439.26	0	1	1	1	0	47	68	P11839|CASB_SHEEP				3991426	132813	10505502	7176438	17085085	0.56:1.85:1.46:1.00:2.38
KIHPF	640.37	0	0	0	1	1	48	52	P11839|CASB_SHEEP				0	55483136	24924854	10498423	12955868	0.00:0.53:2.37:1.00:1.23
KIHPFAQ	839.465	0	0	1	1	1	48	54	P11839|CASB_SHEEP				0	4172117	8936071	101659033	24270896	0.00:0.41:0.88:1.00:2.39
KIHPFAQAQS	1125.59	1	1	1	1	1	48	57	P11839|CASB_SHEEP				69532427	34466182	9003911	13941229	16336995	0.50:0.25:0.65:1.00:1.17
IHPFAQA	782.408	1	0	1	1	0	49	55	P11839|CASB_SHEEP				16015807	0	5026893	0	46968375	64.00:-:64.00:-:64.00
IHPFAQAQ	910.466	1	1	1	1	1	49	56	P11839|CASB_SHEEP				16534647	20640703	4061201	4775304	5609764	0.35:0.43:0.85:1.00:1.17
IHPFAQAQS	997.498	1	1	0	0	1	49	57	P11839|CASB_SHEEP				9179501	8763653	19015369	13590645	8325496	64.00:0.64:1.40:1.00:0.61
IHPFAQAQSL	1110.58	1	0	1	1	0	49	58	P11839|CASB_SHEEP				1995283	10974641	27681816	27203762	25266184	0.73:0.40:1.02:1.00:0.93
IHPFAQAQSLVYP	1469.77	1	1	0	0	0	49	61	P11839|CASB_SHEEP				76151685	17009708	6531469	7640742	11655359	9.97:2.23:0.85:1.00:1.53
IHPFAQAQSLVYPF	1616.84	1	1	1	0	1	49	62	P11839|CASB_SHEEP				19397905	8388938	14496038	6147601	8668164	3.16:1.36:2.36:1.00:1.41
IHPFAQAQSLVYPFTGPIPN	2196.14	0	0	1	1	1	49	68	P11839|CASB_SHEEP				2333519	19237997	25720486	21159426	20851775	1.10:0.91:1.22:1.00:0.99
IHPFAQAQSLVYPFTGPIPNSLP	2493.31	1	0	0	0	0	49	71	P11839|CASB_SHEEP				22866206	9389714	7137548	6727645	5612106	3.40:1.40:1.06:1.00:0.83
IHPFAQAQSLVYPFTGPIPNSLPQN	2735.41	1	0	0	0	0	49	73	P11839|CASB_SHEEP				5844885	7352864	98263464	92550543	700754	0.63:0.79:1.06:1.00:0.76
HPFAQAQ	797.382	1	0	0	0	0	50	56	P11839|CASB_SHEEP				---	---	---	---	---	---
HPFAQAQS	884.414	1	0	0	0	0	50	57	P11839|CASB_SHEEP				5402689	0	0	0	0	64.00:-:-:-:-
HPFAQAQSLVYP	1356.68	1	0	0	0	0	50	61	P11839|CASB_SHEEP				15341694	7973312	6457601	7391186	9569492	2.08:1.08:0.87:1.00:1.29
HPFAQAQSLVYPF	1503.75	1	0	0	0	0	50	62	P11839|CASB_SHEEP				6270763	1618996	0	0	0	64.00:64.00:-:-:-
HPFAQAQSLVYPFTGPIPN	2083.05	0	1	1	0	0	50	68	P11839|CASB_SHEEP				---	---	---	---	---	---
PFAQAQS	747.355	1	0	0	1	0	51	57	P11839|CASB_SHEEP				81897637	0	12348741	17387761	3229933	4.71:0.00:0.71:1.00:1.86
AQAQSLVYPFTGPIPN	1701.87	1	1	1	1	1	53	68	P11839|CASB_SHEEP				14193093	9735357	6557834	62674595	9200199	0.23:1.55:1.05:1.00:1.47
AQAQSLVYPFTGPIPNSLP	1999.04	1	1	1	1	0	53	71	P11839|CASB_SHEEP				28941646	18638904	25764724	1672202	6778447	1.73:1.11:1.54:1.00:0.41
AQAQSLVYPFTGPIPNSLPQ	2127.1	1	1	1	1	1	53	72	P11839|CASB_SHEEP				5064925	10557787	10852133	8560844	9551831	0.59:1.23:1.27:1.00:1.12
AQAQSLVYPFTGPIPNSLPQN	2241.14	1	1	1	1	1	53	73	P11839|CASB_SHEEP				15678733	18558835	16271887	21817498	14265936	0.72:0.85:0.75:1.00:0.65
AQAQSLVYPFTGPIPNSLPQNILP	2564.36	1	0	0	0	0	53	76	P11839|CASB_SHEEP				29779065	0	0	0	0	64.00:-:-:-:-
QAQSLVYP	904.465	1	0	0	0	0	54	61	P11839|CASB_SHEEP				11805333	0	0	0	0	64.00:-:-:-:-
AQSLVYPF	923.475	1	1	0	1	1	55	62	P11839|CASB_SHEEP				47372876	22139534	46438794	45015938	4760952	1.05:0.49:1.03:1.00:1.06
AQSLVYPFTGPIPN	1502.78	0	1	1	1	0	55	68	P11839|CASB_SHEEP				75790906	6070472	5831583	52702534	7174602	0.14:1.15:1.11:1.00:1.36
QSLVYPF	852.438	1	0	0	0	0	56	62	P11839|CASB_SHEEP				14741923	77839215	18785901	14716974	10433271	10.02:0.53:1.28:1.00:0.71
QSLVYPFTGPIPN	1431.74	1	1	1	1	1	56	68	P11839|CASB_SHEEP				35765913	43384985	39270242	34682788	28859062	1.03:1.25:1.13:1.00:0.83
QSLVYPFTGPIPNSLP	1728.91	1	0	0	0	0	56	71	P11839|CASB_SHEEP				32537998	7325763	18413075	12647458	63782324	2.57:0.58:1.46:1.00:0.50
QSLVYPFTGPIPNSLPQ	1856.97	1	0	0	0	0	56	72	P11839|CASB_SHEEP				37047394	58212915	6572615	52917163	58119763	0.70:1.10:1.24:1.00:1.10
QSLVYPFTGPIPNSLPQN	1971.01	1	1	1	1	0	56	73	P11839|CASB_SHEEP				3195599	14943456	12329557	11015271	5479164	2.90:1.36:1.12:1.00:0.50
QSLVYPFTGPIPNSLPQNILP	2294.23	1	0	0	0	0	56	76	P11839|CASB_SHEEP				35758901	0	0	0	0	64.00:-:-:-:-
SLVYPF	724.38	1	1	0	0	0	57	62	P11839|CASB_SHEEP				7039451	59787098	13325731	1183346	11041226	0.59:0.51:1.13:1.00:0.93
SLVYPFTGPIPN	1303.68	1	1	1	1	1	57	68	P11839|CASB_SHEEP				52977314	2511603	39853156	38431418	4078566	0.14:0.65:1.04:1.00:1.06
SLVYPFTGPIPNSLP	1600.85	1	0	0	0	0	57	71	P11839|CASB_SHEEP				39650864	12913539	18049816	13701566	12572723	2.89:0.94:1.32:1.00:0.92
SLVYPFTGPIPNSLPQ	1728.91	1	1	1	1	1	57	72	P11839|CASB_SHEEP				9704247	25707832	34685964	26528447	24380686	0.37:0.97:1.31:1.00:0.92
SLVYPFTGPIPNSLPQN	1842.95	1	1	1	1	0	57	73	P11839|CASB_SHEEP				2092021	30850107	305277	87530743	9945788	2.39:3.52:3.49:1.00:1.14
SLVYPFTGPIPNSLPQNILP	2166.17	0	0	0	1	0	57	76	P11839|CASB_SHEEP				5807198	0	0	0	0	64.00:-:-:-:-
SLVYPFTGPIPNSLPQNILPLTQTPVVVPPFLQPEIMGVPK	4437.44	1	0	0	0	0	57	97	P11839|CASB_SHEEP				---	---	---	---	---	---
LVYPFT	738.395	1	0	0	0	0	58	63	P11839|CASB_SHEEP				11060825	51115097	0	68481726	48678207	1.62:0.75:0.00:1.00:0.71
LVYPFTG	795.417	1	0	0	0	0	58	64	P11839|CASB_SHEEP				9652111	11420647	13257815	13861371	12958568	6.96:0.82:0.96:1.00:0.93
LVYPFTGPIPN	1216.65	1	1	1	1	1	58	68	P11839|CASB_SHEEP	ACE-inhibitory	AHTPDB, BioPepDB	DOI: 10.1080/10408398.2012.664829	9570264	10793175	15271175	15144753	14931223	0.63:0.71:1.01:1.00:0.99
LVYPFTGPIPNS	1303.68	1	1	0	0	0	58	69	P11839|CASB_SHEEP				2897066	15899897	48235236	13465586	16885877	0.22:0.12:0.04:1.00:1.25
LVYPFTGPIPNSL	1416.77	1	0	0	0	0	58	70	P11839|CASB_SHEEP				13433959	92719977	45656714	0	0	64.00:64.00:64.00:-:-
LVYPFTGPIPNSLP	1513.82	1	0	0	0	0	58	71	P11839|CASB_SHEEP				12906103	27795805	2305157	19812628	18623693	64.00:14.03:1.16:1.00:0.94
LVYPFTGPIPNSLPQ	1641.88	1	1	1	1	1	58	72	P11839|CASB_SHEEP				9989204	13914615	11237406	8435015	68417734	1.18:1.65:1.33:1.00:0.81
LVYPFTGPIPNSLPQN	1755.92	1	1	1	1	1	58	73	P11839|CASB_SHEEP				9313398	7052236	4399282	8411348	4676549	11.07:8.38:5.23:1.00:0.56
LVYPFTGPIPNSLPQNIL	1982.09	1	0	0	0	0	58	75	P11839|CASB_SHEEP				10208007	0	0	0	0	64.00:-:-:-:-
LVYPFTGPIPNSLPQNILP	2079.14	1	0	1	1	0	58	76	P11839|CASB_SHEEP				1688014	6759387	20915435	44107866	62401984	38.27:1.53:0.47:1.00:0.14
LVYPFTGPIPNSLPQNILPL	2192.22	1	0	0	0	0	58	77	P11839|CASB_SHEEP				11688989	12898003	10365151	13632059	10018745	0.86:0.95:0.76:1.00:0.73
LVYPFTGPIPNSLPQNILPLTQ	2421.33	1	0	0	0	0	58	79	P11839|CASB_SHEEP				43186258	0	0	0	0	64.00:-:-:-:-
LVYPFTGPIPNSLPQNILPLTQTPV	2718.5	1	0	0	0	0	58	82	P11839|CASB_SHEEP				4422692	0	0	0	0	64.00:-:-:-:-
LVYPFTGPIPNSLPQNILPLTQTPVVVPPFLQPEIMGVPK	4350.41	1	0	0	0	0	58	97	P11839|CASB_SHEEP				---	---	---	---	---	---
LVYPFTGPIPNSLPQNILPLTQTPVVVPPFLQPEIMGVPKVK	4577.57	1	0	0	0	0	58	99	P11839|CASB_SHEEP				---	---	---	---	---	---
LVYPFTGPIPNSLPQNILPLTQTPVVVPPFLQPEIMGVPKVKETMVPK	5262.92	1	0	0	0	0	58	105	P11839|CASB_SHEEP				18059403	0	0	0	0	64.00:-:-:-:-
LVYPFTGPIPNSLPQNILPLTQTPVVVPPFLQPEIMGVPKVKETMVPKH	5399.98	0	1	0	0	0	58	106	P11839|CASB_SHEEP				---	---	---	---	---	---
LVYPFTGPIPNSLPQNILPLTQTPVVVPPFLQPEIMGVPKVKETMVPKHK	5528.07	0	0	0	0	1	58	107	P11839|CASB_SHEEP				---	---	---	---	---	---
VYPFTGPIPNSLPQNILPLTQTPVVVPPFLQPEIMGVPK	4237.33	1	0	0	0	0	59	97	P11839|CASB_SHEEP				---	---	---	---	---	---
YPFTGPIP	890.454	1	0	0	0	0	60	67	P11839|CASB_SHEEP				12919838	1299488	9568532	11536978	15210122	11.20:1.13:0.83:1.00:1.32
YPFTGPIPN	1004.5	1	1	1	1	1	60	68	P11839|CASB_SHEEP				59968403	4402959	3440672	5677304	3961357	1.06:0.78:0.61:1.00:0.70
YPFTGPIPNSLP	1301.67	0	1	0	0	0	60	71	P11839|CASB_SHEEP				25968987	10091021	8579371	5024786	33177405	0.52:2.01:1.71:1.00:0.66
YPFTGPIPNSLPQ	1429.72	0	1	0	0	0	60	72	P11839|CASB_SHEEP				43655365	30960051	6896863	32750469	3002973	0.02:0.09:0.02:1.00:0.92
YPFTGPIPNSLPQN	1543.77	1	1	1	0	0	60	73	P11839|CASB_SHEEP				2279806	56042637	12096997	10782526	9160391	2.11:5.20:1.12:1.00:0.85
YPFTGPIPNSLPQNILP	1866.99	0	0	1	0	0	60	76	P11839|CASB_SHEEP				25936655	29380227	17921954	13774021	5285095	1.88:2.13:1.30:1.00:0.38
PFTGPIPN	841.433	1	1	1	1	1	61	68	P11839|CASB_SHEEP				54754395	68313784	9378421	10165607	13160942	0.54:0.67:0.92:1.00:1.29
FTGPIPN	744.381	1	1	1	1	1	62	68	P11839|CASB_SHEEP				12199659	22495656	11443447	15503433	1912783	0.79:1.45:0.74:1.00:1.23
FTGPIPNS	831.413	1	1	0	0	0	62	69	P11839|CASB_SHEEP				---	---	---	---	---	---
FTGPIPNSLP	1041.55	1	0	0	0	0	62	71	P11839|CASB_SHEEP				1111471	6209033	0	0	0	64.00:64.00:-:-:-
FTGPIPNSLPQN	1283.65	1	1	0	0	0	62	73	P11839|CASB_SHEEP				30957837	29909827	16225607	13156189	11658956	2.35:2.27:1.23:1.00:0.89
FTGPIPNSLPQNILP	1606.87	1	1	1	0	0	62	76	P11839|CASB_SHEEP				2657412	3312471	29500254	15547903	53435175	17.09:21.30:1.90:1.00:0.34
FTGPIPNSLPQNILPL	1719.96	0	1	0	0	0	62	77	P11839|CASB_SHEEP				5572038	64628796	7361241	59681274	42029156	0.93:1.08:1.23:1.00:0.70
FTGPIPNSLPQNILPLTQTPV	2246.23	1	1	1	1	0	62	82	P11839|CASB_SHEEP				2737479	11800298	13973105	14382173	11898657	1.90:0.82:0.97:1.00:0.83
FTGPIPNSLPQNILPLTQTPVVVPPFLQPEIMGVPK	3878.14	1	0	0	0	0	62	97	P11839|CASB_SHEEP				13338558	0	0	0	0	64.00:-:-:-:-
FTGPIPNSLPQNILPLTQTPVVVPPFLQPEIMGVPKVKETMVPKHK	5055.81	0	0	0	0	1	62	107	P11839|CASB_SHEEP				---	---	---	---	---	---
TGPIPN	597.312	0	1	1	1	1	63	68	P11839|CASB_SHEEP	ACE-inhibitory	AHTPDB	DOI: 10.1080/10408398.2012.664829	9108623	62080637	1961309	32866453	44271516	0.03:0.19:0.60:1.00:1.35
TGPIPNS	684.344	0	1	0	0	0	63	69	P11839|CASB_SHEEP				---	---	---	---	---	---
TGPIPNSL	797.428	0	1	0	0	0	63	70	P11839|CASB_SHEEP				43180157	8807397	99385724	14075624	10817825	0.31:0.63:0.71:1.00:0.77
TGPIPNSLP	894.481	1	1	0	0	1	63	71	P11839|CASB_SHEEP				20165877	56688447	93501044	64152185	968893	31.43:8.84:1.46:1.00:1.51
TGPIPNSLPQ	1022.54	1	1	1	1	1	63	72	P11839|CASB_SHEEP	ACE-inhibitory	AHTPDB, BioPepDB	DOI: 10.3168/jds.S0022-0302(05)73032-0	14386935	12661715	2039046	18778285	22113574	0.08:0.67:1.09:1.00:1.18
TGPIPNSLPQNILP	1459.8	1	1	1	1	1	63	76	P11839|CASB_SHEEP				46824555	4581556	76058164	39315442	37537756	11.91:11.65:1.93:1.00:0.95
TGPIPNSLPQNILPL	1572.89	1	0	1	1	1	63	77	P11839|CASB_SHEEP				24764973	79015605	4690435	2648445	2764227	0.94:2.98:1.77:1.00:1.04
TGPIPNSLPQNILPLTQ	1801.99	1	1	0	0	0	63	79	P11839|CASB_SHEEP				9525883	10612819	71047455	49829572	4312501	1.91:2.13:1.43:1.00:0.87
TGPIPNSLPQNILPLTQTPV	2099.16	1	1	1	1	1	63	82	P11839|CASB_SHEEP				13220441	42264097	4767502	32016553	24844648	4.13:1.32:1.49:1.00:0.78
TGPIPNSLPQNILPLTQTPVVVPPFLQPEIMGVPK	3731.07	1	0	0	0	0	63	97	P11839|CASB_SHEEP				177253	0	0	0	0	64.00:-:-:-:-
TGPIPNSLPQNILPLTQTPVVVPPFLQPEIMGVPKVKETMVPK	4643.58	0	1	1	0	1	63	105	P11839|CASB_SHEEP				---	---	---	---	---	---
TGPIPNSLPQNILPLTQTPVVVPPFLQPEIMGVPKVKETMVPKH	4780.64	0	0	1	0	1	63	106	P11839|CASB_SHEEP				---	---	---	---	---	---
TGPIPNSLPQNILPLTQTPVVVPPFLQPEIMGVPKVKETMVPKHK	4908.74	0	0	1	0	1	63	107	P11839|CASB_SHEEP				---	---	---	---	---	---
GPIPNSLPQNILP	1358.76	1	0	0	0	0	64	76	P11839|CASB_SHEEP				128844	14827083	4498525	0	0	64.00:64.00:64.00:-:-
PNSLPQ	654.334	0	1	1	1	1	67	72	P11839|CASB_SHEEP				553826	52958604	76804087	72483076	10403591	0.08:0.73:1.06:1.00:1.44
PNSLPQN	768.377	1	1	1	0	0	67	73	P11839|CASB_SHEEP				3510683	20374177	9723244	0	0	64.00:64.00:64.00:-:-
NSLPQNILP	994.545	1	0	0	0	0	68	76	P11839|CASB_SHEEP				27331406	5860306	0	0	0	64.00:64.00:-:-:-
NSLPQNILPLTQTPVVVPPFLQPEIMGVPK	3265.81	1	0	0	0	0	68	97	P11839|CASB_SHEEP				87911615	0	0	0	0	64.00:-:-:-:-
SLPQNILP	880.502	1	0	0	0	0	69	76	P11839|CASB_SHEEP				12604457	11049259	17177072	18768727	17995436	0.67:0.59:0.92:1.00:0.96
SLPQNILPL	993.586	0	0	0	0	1	69	77	P11839|CASB_SHEEP				0	88629974	15851721	14131758	1718624	0.00:0.63:1.12:1.00:1.22
SLPQNILPLTQTPV	1519.86	1	1	1	1	1	69	82	P11839|CASB_SHEEP				21215278	15217901	13093534	133851455	18486172	0.16:1.14:0.98:1.00:1.38
SLPQNILPLTQTPVVVPPFLQPE	2526.41	0	0	0	1	0	69	91	P11839|CASB_SHEEP				0	0	0	0	41945688	-:-:-:-:64.00
SLPQNILPLTQTPVVVPPFLQPEIMGVPK	3151.77	1	0	0	0	0	69	97	P11839|CASB_SHEEP				214899	15165603	0	0	0	64.00:64.00:-:-:-
SLPQNILPLTQTPVVVPPFLQPEIMGVPKVKETMVPK	4064.28	0	0	1	1	1	69	105	P11839|CASB_SHEEP				---	---	---	---	---	---
LPQNILPL	906.554	1	1	0	1	0	70	77	P11839|CASB_SHEEP				58347754	6566711	73265474	12829317	51336943	0.05:0.51:0.57:1.00:0.40
LPQNILPLTQTPV	1432.83	1	1	0	0	0	70	82	P11839|CASB_SHEEP				5107278	38791606	64485126	57104004	65492065	8.94:6.79:1.13:1.00:1.15
PQNILPL	793.47	0	1	1	0	1	71	77	P11839|CASB_SHEEP				---	---	---	---	---	---
QNILPLTQTPV	1222.69	1	0	0	0	0	72	82	P11839|CASB_SHEEP				6164722	12261968	3635558	9866355	10131892	0.62:1.24:3.68:1.00:10.27
QNILPLTQTPVVVPPFLQPEIMGVPK	2854.6	1	0	0	0	0	72	97	P11839|CASB_SHEEP				18303662	0	0	0	11841112	64.00:-:-:-:64.00
QNILPLTQTPVVVPPFLQPEIMGVPKVKETMVPK	3767.11	0	0	1	1	0	72	105	P11839|CASB_SHEEP				---	---	---	---	---	---
NILPLTQ	797.465	0	1	1	1	1	73	79	P11839|CASB_SHEEP				31685794	6561793	11948804	9483139	37340933	0.03:0.69:1.26:1.00:0.39
NILPLTQT	898.512	0	0	0	1	1	73	80	P11839|CASB_SHEEP				55249036	9990831	14592449	29251814	6216017	0.19:0.34:0.50:1.00:2.13
NILPLTQTPV	1094.63	0	0	1	0	0	73	82	P11839|CASB_SHEEP				6509338	1471073	28901371	30408604	3287086	0.02:0.48:0.95:1.00:1.08
NILPLTQTPVVVPPFLQPE	2101.18	0	0	1	1	1	73	91	P11839|CASB_SHEEP				2958537	28330754	99326776	1137007	62320123	26.02:2.49:0.87:1.00:0.55
NILPLTQTPVVVPPFLQPEIMGVPKVKETMVPK	3639.05	0	0	0	0	1	73	105	P11839|CASB_SHEEP				---	---	---	---	---	---
ILPLTQTPVVVPPFLQPE	1987.14	0	0	1	1	0	74	91	P11839|CASB_SHEEP				---	---	---	---	---	---
ILPLTQTPVVVPPFLQPEIMGVPK	2612.5	1	1	1	1	0	74	97	P11839|CASB_SHEEP				50645386	0	0	0	0	64.00:-:-:-:-
ILPLTQTPVVVPPFLQPEIMGVPKVK	2839.66	0	0	1	1	1	74	99	P11839|CASB_SHEEP				---	---	---	---	---	---
ILPLTQTPVVVPPFLQPEIMGVPKVKETMVPK	3525.01	0	0	1	1	1	74	105	P11839|CASB_SHEEP				---	---	---	---	---	---
LPLTQTPV	867.506	1	0	1	0	1	75	82	P11839|CASB_SHEEP				8522817	81558246	5848644	77602246	55032526	10.98:1.05:0.75:1.00:0.71
LPLTQTPVVVPPFLQPE	1874.06	0	0	0	1	0	75	91	P11839|CASB_SHEEP				---	---	---	---	---	---
PLTQTPV	754.423	0	1	1	1	1	76	82	P11839|CASB_SHEEP				4499091	49721343	9444789	9819777	12360396	0.05:0.51:0.96:1.00:1.26
LTQTPVVVPPF	1196.68	0	0	0	1	1	77	87	P11839|CASB_SHEEP	ACE-inhibitory	AHTPDB, BioPepDB	DOI: 10.1016/j.ijfoodmicro.2013.06.019	43125684	14843784	32074446	4480732	3934945	0.96:0.33:0.72:1.00:0.88
LTQTPVVVPPFLQPE	1663.92	1	1	1	1	1	77	91	P11839|CASB_SHEEP				6574121	48528836	74976055	500265	67348984	0.02:0.97:1.50:1.00:1.35
LTQTPVVVPPFLQPEI	1777	1	1	1	1	0	77	92	P11839|CASB_SHEEP				10402882	1260178	11120947	9554032	6694686	1.09:1.32:1.16:1.00:0.70
LTQTPVVVPPFLQPEIM	1908.04	0	0	1	1	1	77	93	P11839|CASB_SHEEP				54939545	0	11056074	15210707	3734494	0.36:0.00:0.73:1.00:2.46
LTQTPVVVPPFLQPEIMGVPK	2289.28	1	1	1	1	1	77	97	P11839|CASB_SHEEP				18744227	6028929	15320475	12601769	9865667	1.49:0.48:1.22:1.00:0.78
LTQTPVVVPPFLQPEIMGVPKV	2388.35	0	0	1	0	0	77	98	P11839|CASB_SHEEP				---	---	---	---	---	---
LTQTPVVVPPFLQPEIMGVPKVK	2516.44	1	1	1	1	1	77	99	P11839|CASB_SHEEP				13866145	939874	28933916	39914234	52078504	0.35:0.24:0.72:1.00:1.30
LTQTPVVVPPFLQPEIMGVPKVKE	2645.49	1	1	1	1	1	77	100	P11839|CASB_SHEEP				11000416	31998447	10810202	10449376	16412947	0.11:0.31:1.03:1.00:1.57
LTQTPVVVPPFLQPEIMGVPKVKET	2746.53	0	0	1	1	1	77	101	P11839|CASB_SHEEP				43275177	6591067	11112809	10453776	12991489	0.41:0.63:1.06:1.00:1.24
LTQTPVVVPPFLQPEIMGVPKVKETMVP	3073.7	0	0	1	1	1	77	104	P11839|CASB_SHEEP				8831994	14757172	27192285	20365309	19504937	0.43:0.72:1.34:1.00:0.96
LTQTPVVVPPFLQPEIMGVPKVKETMVPK	3201.79	1	1	1	1	1	77	105	P11839|CASB_SHEEP				20191176	2041229	9746838	7361962	8973444	0.27:0.28:1.32:1.00:1.22
LTQTPVVVPPFLQPEIMGVPKVKETMVPKH	3338.85	0	0	1	1	1	77	106	P11839|CASB_SHEEP				36798901	64648984	23686727	2329106	52742934	0.16:0.28:1.02:1.00:2.26
LTQTPVVVPPFLQPEIMGVPKVKETMVPKHK	3466.94	0	1	1	1	1	77	107	P11839|CASB_SHEEP				53477026	8001214	4540177	3004115	5532216	0.18:0.27:1.51:1.00:1.84
TQTPVVVPP	936.528	0	0	0	0	1	78	86	P11839|CASB_SHEEP				0	0	71747345	13349058	21646658	0.00:0.00:0.54:1.00:1.62
TQTPVVVPPFLQPE	1550.83	0	1	1	1	1	78	91	P11839|CASB_SHEEP	Antioxidant	MBPDB	10.1016/j.foodchem.2010.05.029	98523553	13994811	15772517	10438553	16393278	0.02:1.34:1.51:1.00:1.57
TQTPVVVPPFLQPEI	1663.92	0	1	1	1	1	78	92	P11839|CASB_SHEEP				1172798	71862617	15580831	16549916	12927445	0.07:0.43:0.94:1.00:0.78
TQTPVVVPPFLQPEIM	1794.96	0	1	1	1	1	78	93	P11839|CASB_SHEEP				44520908	20943066	47999634	16816562	30509827	0.26:1.25:2.85:1.00:1.81
TQTPVVVPPFLQPEIMGVPK	2176.2	1	1	1	1	1	78	97	P11839|CASB_SHEEP				6312508	33712197	10132951	8848108	11490289	0.71:0.38:1.15:1.00:1.30
TQTPVVVPPFLQPEIMGVPKVK	2403.36	0	0	1	1	1	78	99	P11839|CASB_SHEEP				5917651	9161831	16065283	25349038	39528623	0.23:0.36:0.63:1.00:1.56
TQTPVVVPPFLQPEIMGVPKVKE	2532.4	0	0	0	1	0	78	100	P11839|CASB_SHEEP				---	---	---	---	---	---
TQTPVVVPPFLQPEIMGVPKVKET	2633.45	0	0	0	0	1	78	101	P11839|CASB_SHEEP				---	---	---	---	---	---
TQTPVVVPPFLQPEIMGVPKVKETMVPK	3088.71	0	0	1	0	0	78	105	P11839|CASB_SHEEP				970649	11783374	21315654	17506802	3624106	0.55:0.67:1.22:1.00:2.07
TQTPVVVPPFLQPEIMGVPKVKETMVPKH	3225.77	0	0	0	0	1	78	106	P11839|CASB_SHEEP				0	0	12004985	12762506	18450793	0.00:0.00:0.94:1.00:1.45
QTPVVVPPFLQPE	1449.79	0	1	1	1	0	79	91	P11839|CASB_SHEEP				0	3565075	29884277	2321643	26954702	0.00:1.54:1.29:1.00:1.16
TPVVVPP	707.422	1	1	0	0	0	80	86	P11839|CASB_SHEEP				---	---	---	---	---	---
TPVVVPPF	854.49	0	0	0	0	1	80	87	P11839|CASB_SHEEP				99561835	40387747	63604175	8088401	78757275	1.23:0.50:0.79:1.00:0.97
TPVVVPPFLQPE	1321.73	1	1	1	1	1	80	91	P11839|CASB_SHEEP				9377395	19666568	13608625	46486396	3571942	2.02:4.23:2.93:1.00:0.77
TPVVVPPFLQPEI	1434.81	0	0	1	0	0	80	92	P11839|CASB_SHEEP				---	---	---	---	---	---
TPVVVPPFLQPEIM	1565.85	0	0	1	0	0	80	93	P11839|CASB_SHEEP				---	---	---	---	---	---
TPVVVPPFLQPEIMGVPK	1947.09	1	1	1	1	1	80	97	P11839|CASB_SHEEP				29891694	4108192	30719854	30647979	19847803	0.98:1.34:1.00:1.00:0.65
TPVVVPPFLQPEIMGVPKVK	2174.25	0	0	0	0	1	80	99	P11839|CASB_SHEEP				10657954	1564896	13193076	15200908	21258647	0.70:1.03:0.87:1.00:1.40
PVVVPPF	753.442	0	0	0	0	1	81	87	P11839|CASB_SHEEP				0	4963529	26865945	2455564	22662285	0.00:0.20:1.09:1.00:0.92
PVVVPPFLQPE	1220.68	0	1	1	1	1	81	91	P11839|CASB_SHEEP				9212136	44127935	5568274	7249108	148723125	0.13:0.61:0.77:1.00:2.05
PVVVPPFLQPEI	1333.76	0	0	1	1	1	81	92	P11839|CASB_SHEEP				0	0	0	48955756	39979596	0.00:0.00:0.00:1.00:0.82
PVVVPPFLQPEIMGVPK	1846.04	0	0	1	0	0	81	97	P11839|CASB_SHEEP				---	---	---	---	---	---
PVVVPPFLQPEIMGVPKVK	2073.21	0	0	1	1	1	81	99	P11839|CASB_SHEEP				0	0	926978	6994714	96509314	0.00:0.00:1.33:1.00:1.38
VVPPFLQPE	1024.56	0	1	1	1	1	83	91	P11839|CASB_SHEEP				37910138	12256625	48955598	8681881	14802225	0.02:0.14:0.56:1.00:1.70
VVPPFLQPEIMGVPKVK	1877.08	0	0	1	0	1	83	99	P11839|CASB_SHEEP				0	0	7890762	12264064	18737872	0.00:0.00:0.64:1.00:1.53
VVPPFLQPEIMGVPKVKE	2006.13	0	0	0	0	1	83	100	P11839|CASB_SHEEP				0	61507996	9944713	59877057	11241951	0.00:1.03:1.66:1.00:1.88
VVPPFLQPEIMGVPKVKET	2107.18	0	0	0	1	1	83	101	P11839|CASB_SHEEP				1128138	13582212	13125908	14682655	94254266	0.77:0.93:0.89:1.00:0.64
VPPFLQPE	925.491	1	1	1	1	1	84	91	P11839|CASB_SHEEP				12785979	34472197	29596777	9913873	52315747	1.29:0.35:0.30:1.00:0.53
VPPFLQPEIMGVPK	1550.85	1	1	0	0	0	84	97	P11839|CASB_SHEEP				4725045	25946836	8123727	54798895	10791825	8.62:4.73:1.48:1.00:1.97
VPPFLQPEIMGVPKVKET	2008.11	0	0	0	1	0	84	101	P11839|CASB_SHEEP				37693622	51675635	70152826	65539386	47960962	0.58:0.79:1.07:1.00:0.73
PPFLQPE	826.423	0	1	1	1	1	85	91	P11839|CASB_SHEEP				4991366	1288375	4693203	7765516	11542275	0.02:0.17:0.60:1.00:1.49
PPFLQPEI	939.506	0	0	1	1	1	85	92	P11839|CASB_SHEEP				0	0	8531893	16334543	21174778	0.00:0.00:0.52:1.00:1.30
PPFLQPEIMGVPK	1451.78	1	1	1	1	1	85	97	P11839|CASB_SHEEP				20964885	12092797	21735413	15673076	12184478	1.34:0.77:1.39:1.00:0.78
PPFLQPEIMGVPKVK	1678.95	1	1	1	1	1	85	99	P11839|CASB_SHEEP				10944342	50454007	17573032	2043721	24546104	0.54:0.25:0.86:1.00:1.20
PPFLQPEIMGVPKVKETMVPKH	2501.35	0	0	1	1	1	85	106	P11839|CASB_SHEEP				7856342	1161916	29260708	17042097	518386	0.46:0.68:1.72:1.00:3.04
PPFLQPEIMGVPKVKETMVPKHK	2629.45	1	1	1	1	1	85	107	P11839|CASB_SHEEP				17669794	28267075	65319873	35922244	6340273	0.49:0.79:1.82:1.00:1.76
FLQPEIM	876.442	0	0	1	0	1	87	93	P11839|CASB_SHEEP				16031261	0	8404785	51373224	10883113	3.12:0.00:1.64:1.00:2.12
PEIMGVPK	869.468	1	0	1	1	1	90	97	P11839|CASB_SHEEP				7846978	4930395	7304217	6054874	43030054	1.30:0.81:1.21:1.00:0.71
PEIMGVPKVKETMVPKH	1919.04	0	0	0	0	1	90	106	P11839|CASB_SHEEP				0	0	5127985	0	5264424	-:-:64.00:-:64.00
PEIMGVPKVKETMVPKHK	2047.13	0	0	1	1	1	90	107	P11839|CASB_SHEEP				66949756	8605059	12509983	6563477	11190413	1.02:1.31:1.91:1.00:1.70
IMGVPK	643.373	0	1	1	1	1	92	97	P11839|CASB_SHEEP				4769299	9682728	7524384	7768496	10086722	0.02:0.12:0.97:1.00:1.30
IMGVPKVK	870.536	0	1	1	1	1	92	99	P11839|CASB_SHEEP				54755547	14777584	9900832	13293823	20937027	4.12:0.11:0.74:1.00:1.57
IMGVPKVKETMVPK	1555.88	0	0	0	1	1	92	105	P11839|CASB_SHEEP				0	10074822	8204147	68695195	9325412	0.00:0.15:1.19:1.00:1.36
MGVPKVK	757.452	0	0	0	1	0	93	99	P11839|CASB_SHEEP				0	11232261	34097349	35889946	843914	0.00:0.31:0.95:1.00:2.35
MGVPKVKE	886.495	0	0	1	1	1	93	100	P11839|CASB_SHEEP				50313916	7883551	22945203	2786335	4410663	0.18:0.28:0.82:1.00:1.58
GVPKVKE	755.454	0	0	1	1	1	94	100	P11839|CASB_SHEEP				0	0	9476867	12917418	11948601	0.00:0.00:0.73:1.00:0.92
GVPKVKETMVPK	1311.76	0	1	1	1	1	94	105	P11839|CASB_SHEEP	ACE-inhibitory	AHTPDB, BioPepDB	10.3168/jds.S0022-0302(05)73032-0	45750552	9561041	23585733	2515586	24137584	0.02:0.38:0.94:1.00:0.96
GVPKVKETMVPKH	1448.82	0	0	1	0	1	94	106	P11839|CASB_SHEEP	ACE-inhibitory	AHTPDB, BioPepDB	10.3168/jds.S0022-0302(05)73032-0	3408569	84180896	8721297	8524957	25325823	0.40:0.99:1.02:1.00:2.97
GVPKVKETMVPKHK	1576.91	0	1	1	1	1	94	107	P11839|CASB_SHEEP				0	12083433	23812866	12085635	26327793	0.00:1.00:1.97:1.00:2.18
GVPKVKETMVPKHKEMPFPKYPVEPF	3038.61	0	0	0	1	1	94	119	P11839|CASB_SHEEP				16999619	28578	8906572	6786879	25598902	0.25:0.42:1.31:1.00:3.77
GVPKVKETMVPKHKEMPFPKYPVEPFTE	3268.7	0	0	0	0	1	94	121	P11839|CASB_SHEEP				10968616	1902181	48136343	36463633	11919981	0.30:0.52:1.32:1.00:3.27
GVPKVKETMVPKHKEMPFPKYPVEPFTESQ	3483.79	0	0	1	0	1	94	123	P11839|CASB_SHEEP				13312546	17174031	16858706	13999203	33382927	0.95:1.23:1.20:1.00:2.38
GVPKVKETMVPKHKEMPFPKYPVEPFTESQS	3570.83	0	0	1	0	0	94	124	P11839|CASB_SHEEP				12536279	31287634	79587637	7997443	21887953	0.16:0.39:1.00:1.00:2.74
PKVKE	599.364	0	0	1	0	0	96	100	P11839|CASB_SHEEP				0	91820667	1809332	20662803	34245054	0.00:0.44:0.88:1.00:1.66
PKVKETMVPK	1155.67	0	1	1	1	1	96	105	P11839|CASB_SHEEP				5237641	60799496	18012603	16025806	14754602	0.02:0.38:1.12:1.00:0.92
PKVKETMVPKHK	1420.82	0	1	1	1	1	96	107	P11839|CASB_SHEEP				9581072	22940833	68027563	36611516	61310566	0.26:0.63:1.86:1.00:1.67
KVKETM	734.4	0	0	1	0	0	97	102	P11839|CASB_SHEEP				---	---	---	---	---	---
KVKETMVPK	1058.62	0	1	1	1	1	97	105	P11839|CASB_SHEEP				0	5680604	21806275	1797182	18459191	0.00:0.32:1.21:1.00:1.03
KVKETMVPKH	1195.67	0	0	0	0	1	97	106	P11839|CASB_SHEEP				0	0	6323246	0	69743884	-:-:64.00:-:64.00
VKETMVPK	930.521	0	0	1	1	1	98	105	P11839|CASB_SHEEP				0	10531235	6094897	54750693	5481449	0.00:0.19:1.11:1.00:1.00
VKETMVPKHKEMPFPKYPVEPF	2657.38	0	0	0	0	1	98	119	P11839|CASB_SHEEP				5534573	15033926	5061519	5667493	10793563	0.10:0.27:0.89:1.00:1.90
VKETMVPKHKEMPFPKYPVEPFTE	2887.47	0	0	0	0	1	98	121	P11839|CASB_SHEEP				37625565	13573597	26227705	26920608	46281113	0.14:0.50:0.97:1.00:1.72
KETMVPK	831.452	0	1	1	1	0	99	105	P11839|CASB_SHEEP				0	14667019	28150386	2310542	1764739	0.00:0.63:1.22:1.00:0.76
ETMVPK	703.357	1	0	0	0	0	100	105	P11839|CASB_SHEEP				80336187	26170637	4917783	40590227	4198926	1.98:0.64:1.21:1.00:1.03
ETMVPKHK	968.511	1	0	0	0	0	100	107	P11839|CASB_SHEEP				---	---	---	---	---	---
ETMVPKHKEMPFPKYPVEPF	2430.21	0	0	1	1	1	100	119	P11839|CASB_SHEEP				20174078	34792336	6468043	12123521	51434582	0.17:0.29:0.53:1.00:4.24
ETMVPKHKEMPFPKYPVEPFTE	2660.3	0	0	0	0	1	100	121	P11839|CASB_SHEEP				321497	57955566	15786505	13259237	2893935	0.24:0.44:1.19:1.00:2.18
ETMVPKHKEMPFPKYPVEPFTES	2747.33	0	0	0	0	1	100	122	P11839|CASB_SHEEP				---	---	---	---	---	---
ETMVPKHKEMPFPKYPVEPFTESQ	2875.39	0	0	0	0	1	100	123	P11839|CASB_SHEEP				10365237	22476873	46470625	58435107	42228594	0.18:0.38:0.80:1.00:0.72
ETMVPKHKEMPFPKYPVEPFTESQS	2962.42	0	0	0	1	1	100	124	P11839|CASB_SHEEP				14124059	10526156	10358088	8986568	11137107	1.57:1.17:1.15:1.00:1.24
TMVPKHKEMPFPKYPVEPF	2301.17	0	0	1	1	1	101	119	P11839|CASB_SHEEP				26208374	5108181	26753188	25046633	7372596	0.10:0.20:1.07:1.00:2.94
TMVPKHKEMPFPKYPVEPFTE	2531.26	0	0	1	0	1	101	121	P11839|CASB_SHEEP				24512087	52841543	17782268	11250635	3657521	0.22:0.47:1.58:1.00:3.25
TMVPKHKEMPFPKYPVEPFTESQ	2746.35	0	0	1	1	1	101	123	P11839|CASB_SHEEP				18394768	39106724	11085832	46274775	24500824	0.40:0.85:2.40:1.00:5.29
TMVPKHKEMPFPKYPVEPFTESQS	2833.38	0	0	1	0	1	101	124	P11839|CASB_SHEEP				31241533	15666628	33085552	21581304	56497397	1.45:0.73:1.53:1.00:2.62
MVPKHKEMPFPKYPVEPF	2200.12	0	0	1	1	1	102	119	P11839|CASB_SHEEP				8267039	17972543	4698576	36849167	81065903	0.22:0.49:1.28:1.00:2.20
VPKHKEMPFPKYPVEPF	2069.08	0	0	1	1	1	103	119	P11839|CASB_SHEEP				13365107	40960073	682766	85944	24606723	0.16:0.48:0.79:1.00:2.86
VPKHKEMPFPKYPVEPFTE	2299.17	0	0	1	0	1	103	121	P11839|CASB_SHEEP				0	10272479	15148806	13000759	20841672	0.00:0.79:1.17:1.00:1.60
PKHKEMPFPK	1237.66	0	0	1	0	0	104	113	P11839|CASB_SHEEP				0	0	9517761	85036	69750336	0.00:0.00:1.12:1.00:0.82
HKEMPFPKYPVEP	1597.8	0	0	0	0	1	106	118	P11839|CASB_SHEEP				51798236	7605257	43977078	63109985	13398885	0.82:1.21:0.70:1.00:2.12
HKEMPFPKYPVEPF	1744.86	0	1	1	1	1	106	119	P11839|CASB_SHEEP	ACE-inhibitory	AHTPDB, BioPepDB	DOI: 10.1021/jf049510t	29418623	46607896	25171207	31860752	5987339	0.09:0.15:0.79:1.00:1.88
HKEMPFPKYPVEPFTE	1974.95	0	0	1	1	1	106	121	P11839|CASB_SHEEP				39395771	41536045	11508734	6463716	12978287	0.61:0.64:1.78:1.00:2.01
HKEMPFPKYPVEPFTES	2061.99	0	0	1	0	0	106	122	P11839|CASB_SHEEP				8116723	96047064	13149808	9697317	12128533	0.84:0.99:1.36:1.00:1.25
HKEMPFPKYPVEPFTESQ	2190.05	1	1	1	1	1	106	123	P11839|CASB_SHEEP	Antioxidant	MBPDB	10.3390/antiox9020117	35610786	5487297	17474875	16215623	16416057	0.22:0.34:1.08:1.00:1.01
HKEMPFPKYPVEPFTESQS	2277.08	1	1	1	1	1	106	124	P11839|CASB_SHEEP				10706833	1404853	4535214	41690586	36283973	0.26:0.34:1.09:1.00:0.87
HKEMPFPKYPVEPFTESQSL	2390.16	1	0	1	1	1	106	125	P11839|CASB_SHEEP				422316	66916724	18908293	14372195	10879079	0.29:0.47:1.32:1.00:0.76
HKEMPFPKYPVEPFTESQSLTLTDVEK	3176.57	1	0	1	1	1	106	132	P11839|CASB_SHEEP				11354985	24502063	54903516	38470605	34390225	0.30:0.64:1.43:1.00:0.89
HKEMPFPKYPVEPFTESQSLTLTDVEKLHLPLP	3846.99	1	1	1	1	0	106	138	P11839|CASB_SHEEP				41621227	43101562	73557875	37363547	1752174	1.11:1.15:1.97:1.00:0.47
KEMPFPKYPVEPF	1607.81	0	0	0	0	1	107	119	P11839|CASB_SHEEP				5340331	10857781	10459843	11064487	82622833	0.48:0.98:0.95:1.00:0.75
EMPFPKYPVEPF	1479.71	0	0	1	1	1	108	119	P11839|CASB_SHEEP				8526195	40530908	9486576	13214595	28875186	0.65:0.31:0.72:1.00:2.19
EMPFPKYPVEPFTE	1709.8	0	1	1	1	1	108	121	P11839|CASB_SHEEP				49200867	1191661	19640226	11799854	30889333	0.42:1.01:1.66:1.00:2.62
EMPFPKYPVEPFTESQ	1924.89	1	1	1	1	1	108	123	P11839|CASB_SHEEP				20862632	45727617	13729126	30215476	30574878	0.69:1.51:4.54:1.00:1.01
EMPFPKYPVEPFTESQS	2011.92	1	1	1	1	1	108	124	P11839|CASB_SHEEP				15718576	18234771	48944016	13927115	22287905	1.13:1.31:3.51:1.00:0.16
EMPFPKYPVEPFTESQSL	2125.01	1	1	1	1	0	108	125	P11839|CASB_SHEEP				3510749	3672419	80267734	23737583	16590518	1.48:1.55:3.38:1.00:0.70
EMPFPKYPVEPFTESQSLT	2226.06	1	1	1	0	0	108	126	P11839|CASB_SHEEP				98007446	17907971	22241016	28420813	19854814	0.34:0.63:0.78:1.00:0.70
EMPFPKYPVEPFTESQSLTLTDVEK	2911.42	0	0	1	1	0	108	132	P11839|CASB_SHEEP				4282466	5357446	10885498	11250507	9579329	0.38:0.48:0.97:1.00:0.85
EMPFPKYPVEPFTESQSLTLTDVEKLHLPLP	3581.84	1	0	0	0	0	108	138	P11839|CASB_SHEEP				651759	88130005	0	0	0	64.00:64.00:-:-:-
MPFPKY	781.383	0	0	0	0	1	109	114	P11839|CASB_SHEEP				0	44737024	4527706	10764678	2354886	0.00:0.42:0.42:1.00:2.19
MPFPKYPVEP	1203.6	0	0	1	1	1	109	118	P11839|CASB_SHEEP	ACE-inhibitory, Neuropeptide	AHTPDB, BioPepDB, EROP, MBPDB	10.1128/AEM.00096-07	37981396	27195417	16619866	51066216	18751998	0.74:0.53:0.33:1.00:3.67
MPFPKYPVEPF	1350.67	0	1	1	1	1	109	119	P11839|CASB_SHEEP				45291577	66514404	7560986	12752381	21693906	0.04:0.05:0.59:1.00:1.70
MPFPKYPVEPFT	1451.72	0	0	0	0	1	109	120	P11839|CASB_SHEEP				0	0	0	0	4820508	-:-:-:-:64.00
MPFPKYPVEPFTE	1580.76	0	1	1	1	1	109	121	P11839|CASB_SHEEP				5936805	2960928	3388504	24836848	32512078	0.24:1.19:1.36:1.00:1.31
MPFPKYPVEPFTESQ	1795.85	0	1	1	1	1	109	123	P11839|CASB_SHEEP				6230939	101325323	1109615	11494791	75742096	0.54:0.88:0.97:1.00:0.66
MPFPKYPVEPFTESQS	1882.88	1	1	1	1	1	109	124	P11839|CASB_SHEEP				14470215	37997925	38202366	13723754	13483381	1.05:2.77:2.78:1.00:0.98
MPFPKYPVEPFTESQSL	1995.97	1	1	1	0	0	109	125	P11839|CASB_SHEEP				46285394	600106	7836397	0	0	64.00:64.00:64.00:-:-
FPKYPVEPF	1122.58	0	0	1	1	1	111	119	P11839|CASB_SHEEP	Antioxidant	MBPDB	10.3390/antiox9020117	11939155	15097112	2952805	5463593	47771387	0.22:0.28:0.54:1.00:0.87
FPKYPVEPFT	1223.62	1	0	0	0	0	111	120	P11839|CASB_SHEEP				5285211	5204149	0	0	45260098	64.00:64.00:-:-:64.00
FPKYPVEPFTE	1352.67	0	1	0	0	0	111	121	P11839|CASB_SHEEP				8961129	21898013	22111777	22359038	21253145	0.40:0.98:0.99:1.00:0.95
FPKYPVEPFTESQ	1567.76	0	1	0	0	0	111	123	P11839|CASB_SHEEP				0	56872314	29355952	2722719	32310266	0.00:0.21:1.08:1.00:1.19
FPKYPVEPFTESQS	1654.79	1	1	0	0	0	111	124	P11839|CASB_SHEEP				35909617	4292515	70858124	0	42529416	64.00:64.00:64.00:-:64.00
FPKYPVEPFTESQSL	1767.87	1	1	0	0	0	111	125	P11839|CASB_SHEEP				7475806	92313116	0	0	0	64.00:64.00:-:-:-
PKYPVEPFTE	1205.6	0	0	0	1	0	112	121	P11839|CASB_SHEEP				7333824	12700004	9816962	31673438	29135303	0.23:0.40:0.31:1.00:0.92
YPVEPF	750.359	1	0	0	0	0	114	119	P11839|CASB_SHEEP	ACE-inhibitory Antimicrobial, Neuropeptide, Opiate, Antioxidant, Opioid, Increase MUC4 expression	AHTPDB, APD, EROP, MBPDB	10.3390/foods9080991; 10.3389/fmicb.2018.01148; 10.1017/S0022029914000533	6647648	65588873	10275426	17885118	36075264	0.37:0.37:0.57:1.00:2.02
YPVEPFTESQSL	1395.66	1	0	0	0	0	114	125	P11839|CASB_SHEEP				12532129	79275055	47503494	52471387	5949347	2.39:1.51:0.91:1.00:1.13
YPVEPFTESQSLTLTDVEK	2182.07	1	0	0	0	0	114	132	P11839|CASB_SHEEP				4930333	50526984	49643335	48709512	0	1.01:1.04:1.02:1.00:0.00
YPVEPFTESQSLTLTDVEKLHLPLP	2852.48	1	0	1	1	0	114	138	P11839|CASB_SHEEP				11597462	15805033	16739938	13785646	8112728	8.41:1.15:1.21:1.00:0.59
PVEPFTE	817.386	0	0	0	1	1	115	121	P11839|CASB_SHEEP				0	0	0	0	46875552	-:-:-:-:64.00
PFTESQ	707.313	0	0	1	1	0	118	123	P11839|CASB_SHEEP				0	77537787	12008795	16761517	24868245	0.00:0.46:0.72:1.00:1.48
PFTESQS	794.345	1	1	1	1	1	118	124	P11839|CASB_SHEEP	ACE-inhibitory	AHTPDB	DOI: 10.1007/s11010-013-1778-4	17537037	9767505	1258196	10838337	5176586	1.62:0.90:1.16:1.00:0.48
PFTESQSL	907.429	1	0	0	0	0	118	125	P11839|CASB_SHEEP				37505255	0	0	0	0	64.00:-:-:-:-
PFTESQSLTLTDVEKLHLPLP	2364.26	1	1	0	0	0	118	138	P11839|CASB_SHEEP				24858154	10083253	8024702	5753302	40643353	4.32:1.75:1.39:1.00:0.71
FTESQSLT	911.424	1	0	0	0	0	119	126	P11839|CASB_SHEEP				---	---	---	---	---	---
FTESQSLTLTDVEK	1596.79	1	0	0	0	0	119	132	P11839|CASB_SHEEP				42797296	43317606	0	0	0	64.00:64.00:-:-:-
FTESQSLTLTDVEKLHLPLP	2267.2	1	0	1	1	0	119	138	P11839|CASB_SHEEP				15277344	5298191	21255776	13841508	119348	11.04:3.83:1.54:1.00:0.86
TESQSLT	764.355	0	0	0	1	0	120	126	P11839|CASB_SHEEP	ACE inhibitor	FeptideDB	10.1016/j.foodchem.2014.05.082	0	23425818	57276104	69757505	49725283	0.00:0.34:0.82:1.00:0.71
TESQSLTL	877.439	0	0	1	1	1	120	127	P11839|CASB_SHEEP				6109077	27619153	6135239	73477676	7397376	0.08:0.38:0.83:1.00:1.01
TESQSLTLT	978.487	0	0	1	1	0	120	128	P11839|CASB_SHEEP				0	9338033	31964001	4308077	57723174	0.00:0.22:0.74:1.00:1.34
TESQSLTLTDVEK	1449.72	1	1	1	1	1	120	132	P11839|CASB_SHEEP				7860711	46516665	6101126	8250748	915356	0.10:0.56:0.74:1.00:1.11
TESQSLTLTDVEKL	1562.8	0	1	1	0	0	120	133	P11839|CASB_SHEEP				32870984	21212134	15646431	9583842	14275582	0.34:2.21:1.63:1.00:1.49
TESQSLTLTDVEKLHLPLP	2120.14	1	1	1	1	1	120	138	P11839|CASB_SHEEP				11489065	15389839	17014753	13880938	10875281	0.83:1.11:1.23:1.00:0.78
TESQSLTLTDVEKLHLPLPLVQ	2460.35	1	1	1	1	1	120	141	P11839|CASB_SHEEP				53635614	6602242	81340393	76157263	5756829	0.70:0.87:1.07:1.00:0.76
TESQSLTLTDVEKLHLPLPLVQS	2547.38	0	0	1	1	1	120	142	P11839|CASB_SHEEP				1939172	803739	14128108	89364307	10561439	2.17:0.90:1.58:1.00:1.18
ESQSLTLTDVEKLHLPLP	2019.09	1	0	0	0	0	121	138	P11839|CASB_SHEEP				55134683	2450285	27491821	20373638	66445825	2.71:1.20:1.35:1.00:0.33
SQSLTLTD	863.424	0	0	1	1	1	122	129	P11839|CASB_SHEEP				0	6809266	32752783	66607393	10293946	0.00:0.10:0.49:1.00:1.55
SQSLTLTDVEK	1219.63	0	1	1	1	1	122	132	P11839|CASB_SHEEP				92281946	79863228	15340971	19676484	20365723	0.05:0.41:0.78:1.00:1.04
SQSLTLTDVEKL	1332.71	0	1	1	1	1	122	133	P11839|CASB_SHEEP				750861	3950891	6813542	62428823	52893374	0.12:0.63:1.09:1.00:0.85
SQSLTLTDVEKLHLPLP	1890.05	1	1	1	1	1	122	138	P11839|CASB_SHEEP				2267723	8326235	7007591	24859346	25455143	0.91:3.35:2.82:1.00:1.02
SQSLTLTDVEKLHLPLPLVQ	2230.26	0	1	0	0	0	122	141	P11839|CASB_SHEEP				---	---	---	---	---	---
SQSLTLTDVEKLHLPLPLVQS	2317.29	0	0	1	1	0	122	142	P11839|CASB_SHEEP				53507654	52362885	818114	65936914	56942816	0.81:0.79:1.24:1.00:0.86
QSLTLTDVE	1004.5	0	0	1	1	1	123	131	P11839|CASB_SHEEP				0	0	6134806	75468445	95203925	0.00:0.00:0.81:1.00:1.26
QSLTLTDVEK	1132.6	0	0	1	1	1	123	132	P11839|CASB_SHEEP				4058113	73144073	10399956	17691451	217549	0.23:0.41:0.59:1.00:1.23
QSLTLTDVEKLHLPLP	1803.01	0	1	1	0	0	123	138	P11839|CASB_SHEEP				1076771	18077543	12345345	93657684	8152772	1.15:1.93:1.32:1.00:0.87
SLTLTDVE	876.444	0	1	1	1	1	124	131	P11839|CASB_SHEEP				0	5492752	15227218	16045395	1724469	0.00:0.34:0.95:1.00:1.07
SLTLTDVEK	1004.54	0	1	1	1	1	124	132	P11839|CASB_SHEEP				10798322	8418424	17263715	21494824	20579602	0.05:0.39:0.80:1.00:0.96
SLTLTDVEKL	1117.62	0	0	1	1	1	124	133	P11839|CASB_SHEEP				48788733	5872019	9721823	776164	55181196	0.06:0.76:1.25:1.00:0.71
SLTLTDVEKLHLPLP	1674.96	1	1	1	1	1	124	138	P11839|CASB_SHEEP				14836183	10383049	18235828	10974395	9363363	13.52:9.46:1.66:1.00:0.85
SLTLTDVEKLHLPLPLVQS	2102.2	1	0	0	0	0	124	142	P11839|CASB_SHEEP				7944341	13806439	13645371	10556056	7377621	7.53:1.31:1.29:1.00:0.70
LTLTDVE	789.412	0	1	1	1	1	125	131	P11839|CASB_SHEEP	ACE-inhibitory	AHTPDB, FeptideDB	DOI: 10.1002/biot.200600246	11882533	8232389	1794155	15451755	16581846	0.08:0.53:1.16:1.00:1.07
LTLTDVEK	917.507	1	1	1	1	1	125	132	P11839|CASB_SHEEP				15282793	25100605	3362591	59787363	8929831	2.56:0.42:0.56:1.00:1.49
LTLTDVEKL	1030.59	0	1	1	1	1	125	133	P11839|CASB_SHEEP				32349658	71149434	12911656	9723969	108481	0.33:0.73:1.33:1.00:1.12
LTLTDVEKLH	1167.65	1	0	0	0	0	125	134	P11839|CASB_SHEEP				---	---	---	---	---	---
LTLTDVEKLHL	1280.73	1	0	0	0	0	125	135	P11839|CASB_SHEEP				35928915	0	0	0	0	64.00:-:-:-:-
LTLTDVEKLHLP	1377.79	1	0	0	0	0	125	136	P11839|CASB_SHEEP				3619425	15999902	0	0	0	64.00:64.00:-:-:-
LTLTDVEKLHLPLP	1587.92	1	1	1	1	0	125	138	P11839|CASB_SHEEP				8282159	44841503	15770422	1170971	73172935	64.00:38.29:1.35:1.00:0.62
LTLTDVEKLHLPLPLV	1800.08	1	0	0	0	0	125	140	P11839|CASB_SHEEP				18131884	0	0	0	0	64.00:-:-:-:-
LTLTDVEKLHLPLPLVQ	1928.13	1	1	1	0	0	125	141	P11839|CASB_SHEEP				15183481	4192421	17534501	94390326	8320373	16.09:4.44:1.86:1.00:0.88
LTLTDVEKLHLPLPLVQS	2015.17	1	1	1	0	0	125	142	P11839|CASB_SHEEP				5001752	9620112	4297426	27216587	10157528	18.38:3.53:1.58:1.00:0.37
LTLTDVEKLHLPLPLVQSW	2201.25	1	0	0	0	0	125	143	P11839|CASB_SHEEP				6161377	0	0	0	0	64.00:-:-:-:-
TLTDVE	676.328	0	0	1	1	1	126	131	P11839|CASB_SHEEP				6740499	46580386	19391738	2466437	3027742	0.03:0.19:0.79:1.00:1.23
TLTDVEK	804.423	1	1	1	1	1	126	132	P11839|CASB_SHEEP				2498058	2775033	58517944	82609375	10903359	0.30:0.34:0.71:1.00:1.32
TLTDVEKL	917.507	0	1	1	1	1	126	133	P11839|CASB_SHEEP				1337036	19462485	25827712	20726975	2933865	6.45:0.94:1.25:1.00:1.42
TLTDVEKLH	1054.57	1	0	0	0	0	126	134	P11839|CASB_SHEEP				39539532	0	0	0	0	64.00:-:-:-:-
TLTDVEKLHL	1167.65	1	0	0	0	0	126	135	P11839|CASB_SHEEP				44871002	0	0	0	0	64.00:-:-:-:-
TLTDVEKLHLPLP	1474.84	1	1	1	1	0	126	138	P11839|CASB_SHEEP				27884312	1737389	29922148	27057087	234217	64.00:64.00:1.11:1.00:0.87
TLTDVEKLHLPLPL	1587.92	1	0	0	0	0	126	139	P11839|CASB_SHEEP				---	---	---	---	---	---
TLTDVEKLHLPLPLVQ	1815.05	1	1	1	0	1	126	141	P11839|CASB_SHEEP				6695963	6467801	4308325	2255916	3664067	2.97:2.87:1.91:1.00:1.62
TLTDVEKLHLPLPLVQS	1902.08	1	1	0	0	0	126	142	P11839|CASB_SHEEP				27003111	11887371	56574785	89701416	6489029	30.10:13.25:6.31:1.00:0.72
TLTDVEKLHLPLPLVQSW	2088.16	1	1	1	1	1	126	143	P11839|CASB_SHEEP				7171677	9868178	11661554	9351866	12938003	0.77:1.06:1.25:1.00:1.38
TLTDVEKLHLPLPLVQSWMHQPPQPLPPT	3311.77	0	0	1	1	1	126	154	P11839|CASB_SHEEP				0	680753	17851505	16966981	1557734	0.00:0.40:1.05:1.00:0.92
LTDVEK	703.375	1	1	1	1	1	127	132	P11839|CASB_SHEEP				39078997	51995245	9487701	29310261	4557636	1.33:0.18:0.32:1.00:1.55
LTDVEKL	816.459	0	0	0	1	1	127	133	P11839|CASB_SHEEP				44585947	49694595	9455763	231626	40822594	0.02:0.21:0.41:1.00:1.76
LTDVEKLHL	1066.6	1	0	0	0	0	127	135	P11839|CASB_SHEEP				---	---	---	---	---	---
LTDVEKLHLPLP	1373.79	1	1	1	0	0	127	138	P11839|CASB_SHEEP				8863663	42447254	18973033	14135071	16402727	62.71:30.03:1.34:1.00:1.16
LTDVEKLHLPLPLVQ	1714	1	1	0	0	0	127	141	P11839|CASB_SHEEP				9844349	12809575	88047455	902828	8988121	1.09:1.42:0.98:1.00:1.00
LTDVEKLHLPLPLVQS	1801.03	1	0	0	0	0	127	142	P11839|CASB_SHEEP				55530396	2626051	13021066	61419763	0	9.04:4.28:2.12:1.00:0.00
LTDVEKLHLPLPLVQSWMHQPPQPLPPT	3210.73	0	0	0	0	1	127	154	P11839|CASB_SHEEP				---	---	---	---	---	---
TDVEKL	703.375	0	0	0	1	0	128	133	P11839|CASB_SHEEP				0	79055255	11997651	2911161	44093555	0.00:0.27:0.41:1.00:1.51
TDVEKLHLPLP	1260.71	1	1	0	0	0	128	138	P11839|CASB_SHEEP				42691184	31382143	20343071	1485483	15078003	28.74:21.13:1.37:1.00:1.02
TDVEKLHLPLPLV	1472.86	1	0	0	0	0	128	140	P11839|CASB_SHEEP				10306106	3940968	15123467	13410239	8741957	64.00:29.39:1.13:1.00:0.65
TDVEKLHLPLPLVQ	1600.92	0	1	0	0	1	128	141	P11839|CASB_SHEEP				32038113	13564019	13080266	6971428	16500806	0.46:1.95:1.88:1.00:2.37
TDVEKLHLPLPLVQSW	1874.03	0	0	0	1	1	128	143	P11839|CASB_SHEEP				0	66606274	12291793	10366758	11070863	0.00:0.64:1.19:1.00:1.07
TDVEKLHLPLPLVQSWMHQPPQPLPPT	3097.64	0	0	1	0	1	128	154	P11839|CASB_SHEEP				0	4219832	10980476	7677752	14198813	0.00:0.55:1.43:1.00:1.85
DVEKLHLPLP	1159.66	1	1	0	1	0	129	138	P11839|CASB_SHEEP				8390502	6631583	13848155	15615251	18657479	0.54:0.42:0.89:1.00:1.19
DVEKLHLPLPL	1272.74	0	1	1	1	1	129	139	P11839|CASB_SHEEP				0	12403511	21452693	17120522	34814524	0.00:0.72:1.25:1.00:2.03
DVEKLHLPLPLVQ	1499.87	0	1	1	1	1	129	141	P11839|CASB_SHEEP				34326837	53611846	753383	6681177	14859842	0.05:0.80:1.13:1.00:2.22
DVEKLHLPLPLVQS	1586.9	0	1	1	1	1	129	142	P11839|CASB_SHEEP				36931494	9530892	91910516	8897225	7589356	0.42:1.07:1.03:1.00:0.85
DVEKLHLPLPLVQSW	1772.98	0	0	1	1	1	129	143	P11839|CASB_SHEEP				0	86541113	10804377	99517	16539403	0.00:0.87:1.09:1.00:1.66
DVEKLHLPLPLVQSWMHQPPQPLPPT	2996.59	0	0	1	1	1	129	154	P11839|CASB_SHEEP				0	79241907	27889812	19189568	3489257	0.00:0.41:1.45:1.00:1.82
DVEKLHLPLPLVQSWMHQPPQPLPPTVM	3226.7	0	0	0	0	1	129	156	P11839|CASB_SHEEP				---	---	---	---	---	---
VEKLHLPLP	1044.63	1	0	0	0	0	130	138	P11839|CASB_SHEEP				20296442	15188348	14272628	28700444	518755	0.71:0.53:0.50:1.00:1.81
VEKLHLPLPL	1157.72	0	0	1	1	1	130	139	P11839|CASB_SHEEP				0	11588245	4138915	5239962	8703803	0.00:0.22:0.79:1.00:1.66
VEKLHLPLPLVQ	1384.84	0	1	1	1	1	130	141	P11839|CASB_SHEEP				7373926	3171974	910217	9958307	16316659	0.07:0.32:0.91:1.00:1.64
VEKLHLPLPLVQSW	1657.96	0	1	1	1	1	130	143	P11839|CASB_SHEEP				42556216	10590548	10789766	10467211	204684	0.41:1.01:1.03:1.00:1.96
VEKLHLPLPLVQSWMHQPPQPLPPT	2881.57	0	0	0	0	1	130	154	P11839|CASB_SHEEP				0	39102966	11855791	94518567	11000459	0.00:0.41:1.25:1.00:1.16
KLHLPLP	816.522	0	0	1	1	1	132	138	P11839|CASB_SHEEP				0	26657598	56860186	10888442	22895352	0.00:0.24:0.52:1.00:2.10
KLHLPLPL	929.606	0	0	0	1	1	132	139	P11839|CASB_SHEEP				0	8937203	719321	17294076	4306797	0.00:0.05:0.42:1.00:2.49
KLHLPLPLV	1028.67	0	0	0	0	1	132	140	P11839|CASB_SHEEP				0	1912273	9172343	2872168	9216225	0.00:0.67:0.32:1.00:3.21
KLHLPLPLVQ	1156.73	0	1	1	1	1	132	141	P11839|CASB_SHEEP				98639	16294552	8353219	11289554	16834961	0.02:0.14:0.74:1.00:1.49
KLHLPLPLVQS	1243.77	0	1	1	1	1	132	142	P11839|CASB_SHEEP				0	12758619	24515326	21560305	18071025	0.00:0.59:1.14:1.00:0.84
KLHLPLPLVQSW	1429.84	0	1	1	1	1	132	143	P11839|CASB_SHEEP				44319406	19142673	4308859	38039214	6175752	0.12:0.50:1.13:1.00:1.62
LHLPLP	688.427	1	0	0	1	1	133	138	P11839|CASB_SHEEP	ACE-inhibitory, Neuropeptide	AHTPDB, EROP, FeptideDB	10.1080/00021369.1989.10869621, 10.1016/j.foodchem.2014.09.098, 10.1016/j.idairyj.2005.12.011, 10.1016/j.peptides.2009.06.031, 10.3168/jds.S0022-0302(06)72372-4	9065261	19375533	12479264	74112144	15038259	1.22:0.26:0.17:1.00:2.03
LHLPLPL	801.511	0	0	0	1	1	133	139	P11839|CASB_SHEEP	ACE-inhibitory, Neuropeptide	AHTPDB, EROP, FeptideDB, MBPDB	10.1016/j.idairyj.2005.12.011	0	0	13464388	14591432	48306187	0.00:0.00:0.92:1.00:3.31
LHLPLPLV	900.58	0	0	0	1	0	133	140	P11839|CASB_SHEEP				---	---	---	---	---	---
LHLPLPLVQ	1028.64	0	1	1	1	1	133	141	P11839|CASB_SHEEP				50028094	19613855	27065648	538487	8413344	0.02:0.04:0.50:1.00:1.56
LHLPLPLVQS	1115.67	1	0	1	1	1	133	142	P11839|CASB_SHEEP				10714817	9228361	4283589	10136639	17220809	0.11:0.09:0.42:1.00:1.70
LHLPLPLVQSW	1301.75	0	1	1	1	1	133	143	P11839|CASB_SHEEP				51319525	90899976	4597704	5374141	7323261	0.10:0.17:0.86:1.00:1.36
LHLPLPLVQSWMHQPPQPLPPT	2525.36	0	0	1	1	1	133	154	P11839|CASB_SHEEP				0	7832389	2673837	1234813	3299587	0.00:0.63:2.17:1.00:2.67
HLPLPL	688.427	0	0	0	0	1	134	139	P11839|CASB_SHEEP	ACE-inhibitory, Antiamnestic	AHTPDB, FeptideDB	10.1016/j.idairyj.2005.12.011	9065261	7202933	32608242	914192	17425598	0.99:0.08:0.36:1.00:1.91
HLPLPLV	787.496	0	0	0	0	1	134	140	P11839|CASB_SHEEP				0	0	0	8566674	16763043	0.00:0.00:0.00:1.00:1.96
HLPLPLVQ	915.554	0	0	1	1	1	134	141	P11839|CASB_SHEEP				0	6415193	75123574	1790764	33180234	0.00:0.04:0.42:1.00:1.85
HLPLPLVQS	1002.59	0	1	1	1	1	134	142	P11839|CASB_SHEEP				33358612	5991966	12239585	11863346	108928125	0.03:0.51:1.03:1.00:0.92
HLPLPLVQSW	1188.67	0	1	1	1	1	134	143	P11839|CASB_SHEEP				17459193	45739336	17554715	13372573	1705833	0.13:0.34:1.31:1.00:1.28
HLPLPLVQSWM	1319.71	0	0	0	1	0	134	144	P11839|CASB_SHEEP				0	0	60375555	5285991	61041504	0.00:0.00:1.14:1.00:1.15
LPLPLVQ	778.495	1	0	0	0	0	135	141	P11839|CASB_SHEEP				43516718	1076936	12319569	29987803	12112935	0.15:0.36:0.41:1.00:0.40
LPLPLVQS	865.527	0	1	1	1	0	135	142	P11839|CASB_SHEEP				0	8441848	7462583	7882037	48685043	0.00:1.07:0.95:1.00:0.62
LVQSWMHQPPQPLPPT	1854.95	0	1	1	1	1	139	154	P11839|CASB_SHEEP				8285927	2150607	9628779	53882785	8646336	0.15:0.40:1.79:1.00:1.60
LVQSWMHQPPQPLPPTVM	2085.05	0	0	1	1	1	139	156	P11839|CASB_SHEEP				24594968	3407146	52826157	57993936	17733006	0.42:0.59:0.91:1.00:3.06
LVQSWMHQPPQPLPPTVMFPPQ	2554.29	0	0	1	1	1	139	160	P11839|CASB_SHEEP				29948206	37855776	8152376	81172056	14437061	0.37:0.47:1.00:1.00:1.78
LVQSWMHQPPQPLPPTVMFPPQS	2641.32	1	1	1	1	1	139	161	P11839|CASB_SHEEP				23693096	34727434	3066541	23955852	31963172	0.10:0.14:1.28:1.00:1.33
LVQSWMHQPPQPLPPTVMFPPQSV	2740.39	0	1	1	1	1	139	162	P11839|CASB_SHEEP				36526729	56088496	2666008	21037436	21137736	0.17:0.27:1.27:1.00:1.00
LVQSWMHQPPQPLPPTVMFPPQSVL	2853.47	0	0	1	1	1	139	163	P11839|CASB_SHEEP				14578676	1457175	53163555	19598405	7179089	0.74:0.74:2.71:1.00:3.66
LVQSWMHQPPQPLPPTVMFPPQSVLS	2940.5	1	0	1	1	1	139	164	P11839|CASB_SHEEP				3516859	30996965	14874558	10778732	8401872	0.33:0.29:1.38:1.00:0.78
LVQSWMHQPPQPLPPTVMFPPQSVLSLSQPK	3493.83	0	1	1	1	1	139	169	P11839|CASB_SHEEP				3076588	29489973	8303783	6362458	69956816	0.48:0.46:1.31:1.00:1.10
LVQSWMHQPPQPLPPTVMFPPQSVLSLSQPKVLPVPQK	4255.31	0	0	1	1	1	139	176	P11839|CASB_SHEEP				5731026	8775514	18500125	22312756	3047859	0.26:0.39:0.83:1.00:1.37
LVQSWMHQPPQPLPPTVMFPPQSVLSLSQPKVLPVPQKAVP	4522.46	0	0	0	0	1	139	179	P11839|CASB_SHEEP				---	---	---	---	---	---
LVQSWMHQPPQPLPPTVMFPPQSVLSLSQPKVLPVPQKAVPQ	4650.52	0	0	0	1	1	139	180	P11839|CASB_SHEEP				34685718	11543286	4914705	46389673	26187612	0.07:0.25:1.06:1.00:0.56
LVQSWMHQPPQPLPPTVMFPPQSVLSLSQPKVLPVPQKAVPQR	4806.62	0	0	0	0	1	139	181	P11839|CASB_SHEEP				0	0	74329803	6361148	1321389	0.00:0.00:1.17:1.00:2.08
LVQSWMHQPPQPLPPTVMFPPQSVLSLSQPKVLPVPQKAVPQRDMPIQAF	5608.99	0	0	1	0	0	139	188	P11839|CASB_SHEEP				---	---	---	---	---	---
VQSWMHQPPQPLPPT	1741.86	0	0	1	1	1	140	154	P11839|CASB_SHEEP				2793189	4066737	3280761	10514263	36475554	2.66:3.87:3.12:1.00:3.47
VQSWMHQPPQPLPPTVM	1971.97	0	0	0	0	1	140	156	P11839|CASB_SHEEP				132723	14669282	22111636	20376497	33275437	0.65:0.72:1.09:1.00:1.63
VQSWMHQPPQPLPPTVMFPPQS	2528.23	0	0	0	0	1	140	161	P11839|CASB_SHEEP				0	50851587	11734407	11224514	94813873	0.00:0.45:1.05:1.00:0.84
SWMHQPPQPLPPT	1514.73	0	1	1	1	1	142	154	P11839|CASB_SHEEP				61251997	6187848	54403207	42231375	6802133	0.15:0.15:1.29:1.00:1.61
SWMHQPPQPLPPTVM	1744.84	0	0	1	1	1	142	156	P11839|CASB_SHEEP				50351084	50742305	16483441	11678425	4099144	0.43:0.43:1.41:1.00:3.51
SWMHQPPQPLPPTVMFPPQ	2214.08	0	0	1	0	1	142	160	P11839|CASB_SHEEP				18252013	28579692	3697287	5261275	52632856	0.35:0.54:0.70:1.00:1.00
SWMHQPPQPLPPTVMFPPQS	2301.11	0	0	1	1	1	142	161	P11839|CASB_SHEEP				1265675	14322948	20489871	23380771	7302648	0.54:0.61:0.88:1.00:3.12
SWMHQPPQPLPPTVMFPPQSV	2400.18	0	0	1	1	1	142	162	P11839|CASB_SHEEP				4972288	11698801	19656244	34474722	2778302	0.14:0.34:0.57:1.00:0.81
SWMHQPPQPLPPTVMFPPQSVL	2513.26	0	0	1	1	1	142	163	P11839|CASB_SHEEP				0	40156314	20071152	18264288	1945773	0.00:0.22:1.10:1.00:1.07
SWMHQPPQPLPPTVMFPPQSVLS	2600.29	0	0	0	0	1	142	164	P11839|CASB_SHEEP				77646124	62306335	18459669	18501953	25564438	0.42:0.34:1.00:1.00:1.38
SWMHQPPQPLPPTVMFPPQSVLSLSQPKVLPVPQK	3915.09	0	0	1	0	1	142	176	P11839|CASB_SHEEP				---	---	---	---	---	---
SWMHQPPQPLPPTVMFPPQSVLSLSQPKVLPVPQKAVPQ	4310.31	0	0	1	0	1	142	180	P11839|CASB_SHEEP				---	---	---	---	---	---
WMHQPPQPLPPT	1427.7	0	0	1	1	1	143	154	P11839|CASB_SHEEP				8942773	44241714	2479618	30983492	6705931	0.29:0.14:0.80:1.00:2.16
WMHQPPQPLPPTV	1526.77	0	0	0	0	1	143	155	P11839|CASB_SHEEP				13903839	17040359	22709087	1231292	4027805	1.13:1.38:1.84:1.00:3.27
WMHQPPQPLPPTVM	1657.81	0	0	1	1	1	143	156	P11839|CASB_SHEEP				24873708	28343372	32195928	12611559	826702	1.97:2.25:2.55:1.00:6.56
WMHQPPQPLPPTVMFPPQS	2214.08	0	0	1	1	1	143	161	P11839|CASB_SHEEP				35448745	3539072	5030174	64258516	78296445	0.55:0.55:0.78:1.00:1.22
WMHQPPQPLPPTVMFPPQSVLSLSQPKVLPVPQK	3828.06	0	0	0	0	1	143	176	P11839|CASB_SHEEP				---	---	---	---	---	---
WMHQPPQPLPPTVMFPPQSVLSLSQPKVLPVPQKAVPQ	4223.28	0	0	0	0	1	143	180	P11839|CASB_SHEEP				---	---	---	---	---	---
MHQPPQPLPPT	1241.62	0	1	1	1	1	144	154	P11839|CASB_SHEEP				23551565	62324653	801224	12321063	23720961	0.02:0.05:0.65:1.00:1.93
MHQPPQPLPPTV	1340.69	0	0	1	1	1	144	155	P11839|CASB_SHEEP				3242895	4858309	37086945	24438059	87227914	0.13:0.20:1.52:1.00:3.57
MHQPPQPLPPTVM	1471.73	0	1	1	1	1	144	156	P11839|CASB_SHEEP				70218228	36795098	10289323	121676266	31745356	0.06:0.03:0.85:1.00:2.61
MHQPPQPLPPTVMFPPQS	2028	0	0	1	1	1	144	161	P11839|CASB_SHEEP				790623	7485417	5848035	5582321	918852	14.16:1.34:1.05:1.00:1.65
MHQPPQPLPPTVMFPPQSV	2127.06	0	0	0	0	1	144	162	P11839|CASB_SHEEP				---	---	---	---	---	---
MHQPPQPLPPTVMFPPQSVL	2240.15	0	0	0	0	1	144	163	P11839|CASB_SHEEP				41273148	7962823	2087695	2125703	92837726	0.19:0.37:0.98:1.00:0.44
MHQPPQPLPPTVMFPPQSVLS	2327.18	0	0	0	0	1	144	164	P11839|CASB_SHEEP				---	---	---	---	---	---
MHQPPQPLPPTVMFPPQSVLSLSQPKVLPVPQKAVPQ	4037.2	0	0	0	0	1	144	180	P11839|CASB_SHEEP				---	---	---	---	---	---
HQPPQPLPPT	1110.58	0	0	1	1	1	145	154	P11839|CASB_SHEEP				80416235	2198923	123582125	19535219	2770313	0.04:0.11:0.63:1.00:1.42
HQPPQPLPPTV	1209.65	0	0	1	1	1	145	155	P11839|CASB_SHEEP				6171125	648726	8596687	26570527	65233184	0.23:0.24:0.32:1.00:2.46
HQPPQPLPPTVM	1340.69	0	1	1	1	1	145	156	P11839|CASB_SHEEP				3242895	47389233	9290691	10450063	19019967	0.03:0.05:0.89:1.00:1.82
HQPPQPLPPTVMFPPQ	1809.92	0	0	1	1	1	145	160	P11839|CASB_SHEEP				5407641	6027615	7403395	6257501	13351141	0.86:0.96:1.18:1.00:2.13
HQPPQPLPPTVMFPPQS	1896.96	0	1	1	1	1	145	161	P11839|CASB_SHEEP				16627105	17846723	6797671	44465332	6768279	0.37:0.40:1.53:1.00:1.52
HQPPQPLPPTVMFPPQSV	1996.02	0	1	1	1	1	145	162	P11839|CASB_SHEEP				15982075	13093342	2202048	14356715	30843617	1.11:0.91:1.53:1.00:2.15
HQPPQPLPPTVMFPPQSVL	2109.11	0	0	1	1	1	145	163	P11839|CASB_SHEEP				32011675	78970576	14814551	9547816	25104152	0.34:0.83:1.55:1.00:2.63
HQPPQPLPPTVMFPPQSVLS	2196.14	0	0	1	1	1	145	164	P11839|CASB_SHEEP				14128491	3125883	5341348	31706824	57838154	0.45:0.99:1.68:1.00:1.82
HQPPQPLPPTVMFPPQSVLSLSQPKVLPVPQKAVPQ	3906.16	0	0	0	0	1	145	180	P11839|CASB_SHEEP				---	---	---	---	---	---
QPPQPLPPT	973.523	0	1	1	1	1	146	154	P11839|CASB_SHEEP				36494647	22192148	3807335	5549286	10870543	0.07:0.40:0.69:1.00:1.96
PPQPLPPT	845.465	0	0	1	1	1	147	154	P11839|CASB_SHEEP				0	5628616	1702523	17307352	21666147	0.00:0.33:0.98:1.00:1.25
PQPLPPT	748.412	0	0	0	1	1	148	154	P11839|CASB_SHEEP				5622689	5212308	65789526	9319618	22992068	0.60:0.56:0.71:1.00:2.47
PLPPTVM	753.409	0	0	0	1	0	150	156	P11839|CASB_SHEEP				12614052	23651445	35107366	21367468	702981	0.59:1.11:1.64:1.00:3.29
PPTVMFPPQS	1099.54	0	0	1	1	1	152	161	P11839|CASB_SHEEP				20370171	34151726	4356355	21286184	12678083	0.96:1.60:2.05:1.00:0.60
VMFPPQ	717.352	0	0	1	1	1	155	160	P11839|CASB_SHEEP				1107853	63781943	40248312	9992952	27891603	0.02:0.06:0.40:1.00:2.79
VMFPPQS	804.384	0	0	1	1	1	155	161	P11839|CASB_SHEEP				34211387	38347212	26636726	62423164	2746136	0.55:0.61:0.43:1.00:4.40
VMFPPQSV	903.452	0	0	0	0	1	155	162	P11839|CASB_SHEEP				10929984	3060846	3440641	43335884	31516978	0.25:0.71:0.79:1.00:0.73
MFPPQSVL	917.468	0	0	0	1	1	156	163	P11839|CASB_SHEEP				31141092	13291069	22087117	22229934	23616567	0.14:0.60:0.99:1.00:1.06
FPPQSV	673.343	0	0	0	1	1	157	162	P11839|CASB_SHEEP				4385552	39746807	11246257	46539004	28111371	0.94:0.85:2.42:1.00:6.04
FPPQSVL	786.428	0	1	1	1	1	157	163	P11839|CASB_SHEEP	ACE-inhibitory	AHTPDB	https://doi.org/10.1002/jsfa.2063	7050945	14253342	46332688	5955992	8785087	0.02:0.24:0.78:1.00:1.47
FPPQSVLS	873.46	0	0	0	1	0	157	164	P11839|CASB_SHEEP				58020233	24253137	3232338	32978308	27147073	0.18:0.74:0.98:1.00:0.82
PPQSVLSLSQPK	1279.71	1	0	0	0	0	158	169	P11839|CASB_SHEEP				71169543	41828104	0	0	0	64.00:64.00:-:-:-
SVLSLSQPK	957.549	1	1	0	1	0	161	169	P11839|CASB_SHEEP				9771866	6043587	7353917	45707646	1483789	0.21:1.32:1.61:1.00:0.32
SVLSLSQPKVLPVP	1462.88	1	1	0	0	0	161	174	P11839|CASB_SHEEP				18420819	10439753	1217031	11610681	10869778	1.59:0.90:1.05:1.00:0.94
SVLSLSQPKVLPVPQ	1590.93	1	1	1	1	1	161	175	P11839|CASB_SHEEP				9993251	8531494	58396357	35175098	3365204	0.28:2.43:1.66:1.00:0.96
SVLSLSQPKVLPVPQK	1719.03	1	1	0	0	0	161	176	P11839|CASB_SHEEP				40025776	20171189	99417456	73597906	48422858	5.44:2.74:1.35:1.00:0.66
SVLSLSQPKVLPVPQKAVPQ	2114.25	0	1	1	1	1	161	180	P11839|CASB_SHEEP				8562279	13486722	23181545	23764281	3198332	0.04:0.57:0.98:1.00:1.35
SVLSLSQPKVLPVPQKAVPQRDMPIQAF	3072.72	0	0	0	0	1	161	188	P11839|CASB_SHEEP				0	0	5678956	52440717	6507573	0.00:0.00:1.08:1.00:1.24
VLSLSQPK	870.518	1	0	0	0	0	162	169	P11839|CASB_SHEEP				12054361	88596545	9411637	12862516	20937027	9.37:0.07:0.73:1.00:1.63
VLSLSQPKVL	1082.67	1	0	0	0	0	162	171	P11839|CASB_SHEEP				20454084	0	0	0	0	64.00:-:-:-:-
VLSLSQPKVLPVP	1375.84	1	1	0	0	0	162	174	P11839|CASB_SHEEP				13547334	5895603	1285583	11812212	10541967	64.00:49.91:1.09:1.00:0.89
VLSLSQPKVLPVPQ	1503.9	1	1	1	1	1	162	175	P11839|CASB_SHEEP				10513095	18971573	10942359	8459489	8494912	1.24:2.24:1.29:1.00:1.00
VLSLSQPKVLPVPQK	1632	1	1	1	0	0	162	176	P11839|CASB_SHEEP				2794287	12437455	29535981	26245132	2052086	64.00:47.39:1.13:1.00:0.78
VLSLSQPKVLPVPQKA	1703.03	1	1	0	0	0	162	177	P11839|CASB_SHEEP				35454685	13430928	0	0	0	64.00:64.00:-:-:-
VLSLSQPKVLPVPQKAVP	1899.16	1	1	1	0	0	162	179	P11839|CASB_SHEEP				9741732	7321814	20822678	14634644	1486383	64.00:50.03:14.23:1.00:1.02
VLSLSQPKVLPVPQKAVPQ	2027.21	1	1	1	1	1	162	180	P11839|CASB_SHEEP				19505258	31617234	34678947	2713332	30517022	0.07:1.17:1.28:1.00:1.12
VLSLSQPKVLPVPQKAVPQR	2183.32	1	1	1	1	1	162	181	P11839|CASB_SHEEP				26094865	26034895	22145264	22436312	2503417	1.16:1.16:0.99:1.00:1.12
VLSLSQPKVLPVPQKAVPQRD	2298.34	1	1	1	1	1	162	182	P11839|CASB_SHEEP				27040676	16439707	12760398	11236657	9819552	2.41:1.46:1.14:1.00:0.87
VLSLSQPKVLPVPQKAVPQRDMP	2526.44	1	1	1	1	1	162	184	P11839|CASB_SHEEP				24561113	18276094	53394517	4428365	53939663	0.55:0.41:1.21:1.00:1.22
VLSLSQPKVLPVPQKAVPQRDMPIQ	2767.58	1	0	1	1	1	162	186	P11839|CASB_SHEEP				4000199	10668805	29380012	3153488	5714198	0.13:0.34:0.93:1.00:1.81
VLSLSQPKVLPVPQKAVPQRDMPIQA	2838.62	1	0	1	0	1	162	187	P11839|CASB_SHEEP				8499154	718655	13033976	11314929	13153606	0.75:0.64:1.15:1.00:1.16
VLSLSQPKVLPVPQKAVPQRDMPIQAF	2985.68	1	1	1	1	1	162	188	P11839|CASB_SHEEP				11884324	20880367	64511055	58940246	13173811	0.20:0.35:1.09:1.00:2.24
VLSLSQPKVLPVPQKAVPQRDMPIQAFL	3098.77	1	1	1	1	1	162	189	P11839|CASB_SHEEP				35727113	26805166	57123836	3576111	30047703	1.00:0.75:1.60:1.00:0.84
VLSLSQPKVLPVPQKAVPQRDMPIQAFLL	3211.85	1	1	1	1	1	162	190	P11839|CASB_SHEEP				12436398	55096387	20301516	21413285	41946992	0.06:0.26:0.95:1.00:1.96
VLSLSQPKVLPVPQKAVPQRDMPIQAFLLY	3374.91	0	0	0	1	0	162	191	P11839|CASB_SHEEP				0	9793822	12875529	16318683	1024763	0.00:0.60:0.79:1.00:0.63
VLSLSQPKVLPVPQKAVPQRDMPIQAFLLYQEPVLGPVRGPFP	4748.66	0	0	1	0	1	162	204	P11839|CASB_SHEEP				---	---	---	---	---	---
VLSLSQPKVLPVPQKAVPQRDMPIQAFLLYQEPVLGPVRGPFPILV	5073.9	0	1	0	0	0	162	207	P11839|CASB_SHEEP				---	---	---	---	---	---
LSLSQPK	771.449	1	1	1	1	1	163	169	P11839|CASB_SHEEP				5594575	3982974	0	0	45780377	64.00:64.00:-:-:64.00
LSLSQPKVLPVPQ	1404.83	1	1	1	1	1	163	175	P11839|CASB_SHEEP				97902484	28916307	21334906	16349496	1500538	0.06:1.77:1.30:1.00:0.92
LSLSQPKVLPVPQK	1532.93	1	1	0	0	0	163	176	P11839|CASB_SHEEP				10409685	45104443	0	0	0	64.00:64.00:-:-:-
LSLSQPKVLPVPQKAVP	1800.09	1	1	0	0	0	163	179	P11839|CASB_SHEEP				4199512	14007574	0	0	0	64.00:64.00:-:-:-
LSLSQPKVLPVPQKAVPQ	1928.15	1	1	1	1	1	163	180	P11839|CASB_SHEEP				10910781	4812736	4215164	32528906	58243953	0.03:1.48:1.30:1.00:1.79
LSLSQPKVLPVPQKAVPQR	2084.25	1	1	0	1	1	163	181	P11839|CASB_SHEEP				40534872	76684155	7976822	55206305	7182593	0.73:1.39:1.44:1.00:1.30
LSLSQPKVLPVPQKAVPQRD	2199.27	0	0	1	1	1	163	182	P11839|CASB_SHEEP				50287732	554425	5821183	5803309	67139746	0.87:0.96:1.00:1.00:1.16
LSLSQPKVLPVPQKAVPQRDMPIQ	2668.51	0	0	0	0	1	163	186	P11839|CASB_SHEEP				60073737	14798551	28618816	32252817	75887417	0.19:0.46:0.89:1.00:2.35
LSLSQPKVLPVPQKAVPQRDMPIQAF	2886.62	0	0	1	1	1	163	188	P11839|CASB_SHEEP				21225742	2308916	9423594	8564285	3708454	0.25:0.27:1.10:1.00:4.33
LSLSQPKVLPVPQKAVPQRDMPIQAFLL	3112.78	0	0	1	1	1	163	190	P11839|CASB_SHEEP				0	6738686	2090164	22453782	29261084	0.00:0.30:0.93:1.00:1.30
SLSQPK	658.365	1	0	0	0	0	164	169	P11839|CASB_SHEEP				15805781	8992435	12602426	16660782	12009878	64.00:0.54:0.76:1.00:0.72
SLSQPKVLPVP	1163.69	1	0	1	1	1	164	174	P11839|CASB_SHEEP				33769055	42113955	62591597	63245986	73130737	0.53:0.67:0.99:1.00:1.16
SLSQPKVLPVPQ	1291.75	1	1	1	1	1	164	175	P11839|CASB_SHEEP				69689716	14582006	3458756	43505397	62330056	0.02:0.34:0.80:1.00:1.43
SLSQPKVLPVPQK	1419.84	1	1	1	1	1	164	176	P11839|CASB_SHEEP				63377535	4176304	14157908	13076447	1722288	4.85:3.19:1.08:1.00:1.32
SLSQPKVLPVPQKAVP	1687	1	1	1	1	1	164	179	P11839|CASB_SHEEP				27249087	63224966	4683501	42915347	54187383	0.63:1.47:1.09:1.00:1.26
SLSQPKVLPVPQKAVPQ	1815.06	1	1	1	1	1	164	180	P11839|CASB_SHEEP				18029607	3897008	7401011	73419125	9113383	0.02:0.53:1.01:1.00:1.24
SLSQPKVLPVPQKAVPQR	1971.16	1	1	1	1	1	164	181	P11839|CASB_SHEEP				1470851	47664727	5606236	4314337	7316921	0.34:1.10:1.30:1.00:1.70
SLSQPKVLPVPQKAVPQRD	2086.19	1	1	1	1	1	164	182	P11839|CASB_SHEEP				2702468	3238925	3130211	23850205	2916499	1.13:1.36:1.31:1.00:1.22
SLSQPKVLPVPQKAVPQRDMP	2314.28	0	0	1	0	1	164	184	P11839|CASB_SHEEP				34438608	5291936	101500385	10848082	92244995	0.32:0.49:0.94:1.00:0.85
SLSQPKVLPVPQKAVPQRDMPIQ	2555.43	0	0	1	1	1	164	186	P11839|CASB_SHEEP				70786484	40802122	71816895	67574463	18028459	1.05:0.60:1.06:1.00:2.67
SLSQPKVLPVPQKAVPQRDMPIQA	2626.46	1	0	1	1	1	164	187	P11839|CASB_SHEEP				26781084	28378862	3881359	35227595	4671251	0.76:0.81:1.10:1.00:1.33
SLSQPKVLPVPQKAVPQRDMPIQAF	2773.53	1	1	1	1	1	164	188	P11839|CASB_SHEEP				2608161	5025713	2623308	22559771	6605641	0.12:0.22:1.16:1.00:2.93
SLSQPKVLPVPQKAVPQRDMPIQAFL	2886.62	0	0	1	1	1	164	189	P11839|CASB_SHEEP				12312168	29526333	9970946	6078768	12614967	0.20:0.49:1.64:1.00:2.08
SLSQPKVLPVPQKAVPQRDMPIQAFLL	2999.7	0	0	1	1	1	164	190	P11839|CASB_SHEEP				75848083	264521	7020428	56372886	18819781	0.13:0.47:1.25:1.00:3.34
SLSQPKVLPVPQKAVPQRDMPIQAFLLY	3162.76	0	0	1	0	1	164	191	P11839|CASB_SHEEP				0	4906586	9256837	76392303	13833918	0.00:0.64:1.21:1.00:1.81
SLSQPKVLPVPQKAVPQRDMPIQAFLLYQEPV	3615.99	1	0	0	0	0	164	195	P11839|CASB_SHEEP				---	---	---	---	---	---
LSQPKVLPVP	1076.66	1	0	0	0	0	165	174	P11839|CASB_SHEEP				26054123	15856837	0	0	51611707	64.00:64.00:-:-:64.00
LSQPKVLPVPQ	1204.72	1	1	1	1	1	165	175	P11839|CASB_SHEEP				27067541	9900346	21123216	24140819	32846878	0.11:0.41:0.87:1.00:1.36
LSQPKVLPVPQK	1332.81	1	1	1	1	1	165	176	P11839|CASB_SHEEP				7027749	14477768	14585481	14570378	17505413	48.23:9.94:1.00:1.00:1.20
LSQPKVLPVPQKAVP	1599.97	1	1	0	0	0	165	179	P11839|CASB_SHEEP				12115166	8850506	17329939	88450244	30666345	13.70:10.01:1.96:1.00:3.47
LSQPKVLPVPQKAVPQ	1728.03	1	1	1	1	1	165	180	P11839|CASB_SHEEP				46615693	12667213	13747962	10906754	16414995	0.04:1.16:1.26:1.00:1.51
LSQPKVLPVPQKAVPQR	1884.13	1	1	1	1	1	165	181	P11839|CASB_SHEEP				72928726	64981763	18377272	18506506	2095383	3.94:3.51:0.99:1.00:1.13
LSQPKVLPVPQKAVPQRD	1999.16	1	1	1	1	0	165	182	P11839|CASB_SHEEP				9115112	4806543	2680516	22675981	17762703	4.02:2.12:1.18:1.00:0.78
LSQPKVLPVPQKAVPQRDMP	2227.25	0	0	1	1	0	165	184	P11839|CASB_SHEEP				52487024	634601	8962647	74239246	7438283	0.71:0.85:1.21:1.00:1.00
LSQPKVLPVPQKAVPQRDMPIQ	2468.39	0	0	1	1	1	165	186	P11839|CASB_SHEEP				14033208	25879395	6637669	75095537	15009885	0.19:0.34:0.88:1.00:2.00
LSQPKVLPVPQKAVPQRDMPIQA	2539.43	0	0	1	1	1	165	187	P11839|CASB_SHEEP				15202191	18863544	21076462	21007305	34170117	0.72:0.90:1.00:1.00:1.63
LSQPKVLPVPQKAVPQRDMPIQAF	2686.5	1	1	1	1	1	165	188	P11839|CASB_SHEEP				12121912	9173434	21698158	19472367	3842347	0.62:0.47:1.11:1.00:1.97
LSQPKVLPVPQKAVPQRDMPIQAFL	2799.58	1	1	1	1	1	165	189	P11839|CASB_SHEEP				22871227	17990969	32855453	22467527	2432188	1.02:0.80:1.46:1.00:1.08
LSQPKVLPVPQKAVPQRDMPIQAFLL	2912.67	1	1	1	1	1	165	190	P11839|CASB_SHEEP				6370268	3060608	11263405	13792517	32709152	0.05:0.22:0.82:1.00:2.37
LSQPKVLPVPQKAVPQRDMPIQAFLLYQEPVLGPVRGPFP	4449.48	0	0	0	1	1	165	204	P11839|CASB_SHEEP				---	---	---	---	---	---
LSQPKVLPVPQKAVPQRDMPIQAFLLYQEPVLGPVRGPFPI	4562.56	0	0	1	1	1	165	205	P11839|CASB_SHEEP				---	---	---	---	---	---
LSQPKVLPVPQKAVPQRDMPIQAFLLYQEPVLGPVRGPFPIL	4675.64	0	0	1	0	0	165	206	P11839|CASB_SHEEP				---	---	---	---	---	---
SQPKVLPVPQ	1091.63	0	1	1	1	1	166	175	P11839|CASB_SHEEP				17223544	10108353	127738914	8336882	14880258	0.02:1.21:1.53:1.00:1.78
SQPKVLPVPQK	1219.73	1	1	1	1	1	166	176	P11839|CASB_SHEEP				29961855	15454811	9276688	79955317	9787999	3.75:1.93:1.16:1.00:1.22
SQPKVLPVPQKAVPQ	1614.95	1	1	1	1	1	166	180	P11839|CASB_SHEEP				12351991	65280324	8881011	80912734	11926058	0.02:0.81:1.10:1.00:1.47
SQPKVLPVPQKAVPQR	1771.05	1	1	0	0	0	166	181	P11839|CASB_SHEEP				---	---	---	---	---	---
SQPKVLPVPQKAVPQRD	1886.07	1	1	0	0	0	166	182	P11839|CASB_SHEEP				11109147	8450161	64688525	0	0	64.00:64.00:64.00:-:-
SQPKVLPVPQKAVPQRDMPIQ	2355.31	1	0	1	1	1	166	186	P11839|CASB_SHEEP				11456582	11481975	25169885	17600837	2933441	0.65:0.65:1.43:1.00:1.67
SQPKVLPVPQKAVPQRDMPIQAF	2573.41	0	0	1	1	1	166	188	P11839|CASB_SHEEP				20699648	3279787	51992397	4325165	7851955	0.48:0.76:1.20:1.00:1.82
SQPKVLPVPQKAVPQRDMPIQAFLL	2799.58	0	0	0	0	1	166	190	P11839|CASB_SHEEP				20610855	19421473	297428	21255443	15795961	0.97:0.91:1.40:1.00:0.74
QPKVLPVPQK	1132.7	1	1	0	0	0	167	176	P11839|CASB_SHEEP				67309443	12371486	0	0	0	64.00:64.00:-:-:-
QPKVLPVPQKAVPQ	1527.91	0	1	1	1	1	167	180	P11839|CASB_SHEEP				0	11261786	20043921	20211221	32555007	0.00:0.56:0.99:1.00:1.61
PKVLPVP	748.485	1	0	0	0	0	168	174	P11839|CASB_SHEEP				5899467	0	0	0	0	64.00:-:-:-:-
PKVLPVPQ	876.543	1	1	1	1	1	168	175	P11839|CASB_SHEEP				35934888	9652806	13417628	1149323	175978	0.03:0.84:1.17:1.00:1.53
PKVLPVPQK	1004.64	1	1	1	1	1	168	176	P11839|CASB_SHEEP				29217856	1142523	84336365	23349402	4340648	1.25:0.49:0.36:1.00:1.86
PKVLPVPQKAVPQ	1399.86	0	1	1	1	1	168	180	P11839|CASB_SHEEP				0	3437694	40424329	46968076	981664	0.00:0.73:0.86:1.00:2.09
PKVLPVPQKAVPQRD	1670.98	1	1	0	0	0	168	182	P11839|CASB_SHEEP				3642417	0	0	0	0	64.00:-:-:-:-
KVLPVPQKAVPQ	1302.8	0	0	0	0	1	169	180	P11839|CASB_SHEEP				---	---	---	---	---	---
VLPVPQ	651.395	1	1	1	1	1	170	175	P11839|CASB_SHEEP	ACE-inhibitory, Inhibition of cholesterol solubility	AHTPDB, MBPDB	10.3168/jds.2019-17586	42366913	5215189	28508014	5913793	10646699	0.02:0.09:0.48:1.00:1.80
VLPVPQK	779.49	1	0	0	0	0	170	176	P11839|CASB_SHEEP	ACE-inhibitory, Antioxidant, Antimicrobial, Inhibits enzymatic and nonenzymatic lipid peroxidation, Wound healing, Osteoanabolic, Anti-apoptotic effect	AHTPDB, EROP, FeptideDB, MBPDB	10.1016/j.idairyj.2014.11.001, 10.1016/j.lwt.2019.108816	---	---	---	---	---	---
VLPVPQKAVPQ	1174.71	0	1	1	1	1	170	180	P11839|CASB_SHEEP				8795948	5929836	17283445	24732683	35362766	0.02:0.24:0.70:1.00:1.43
VLPVPQKAVPQRDMPIQ	1915.07	1	0	0	0	0	170	186	P11839|CASB_SHEEP				58030444	10825779	21584556	11118975	16064209	0.52:0.97:1.94:1.00:1.44
VLPVPQKAVPQRDMPIQA	1986.11	1	0	0	0	0	170	187	P11839|CASB_SHEEP				25728184	12842493	25783	15515154	14353766	1.66:0.83:1.66:1.00:0.93
VLPVPQKAVPQRDMPIQAF	2133.18	1	1	1	1	1	170	188	P11839|CASB_SHEEP				7493845	9133096	2043954	14281985	2429009	0.52:0.64:1.43:1.00:1.70
VLPVPQKAVPQRDMPIQAFL	2246.26	1	1	1	1	0	170	189	P11839|CASB_SHEEP				8121983	72739946	11980217	59694707	20002379	1.36:1.22:2.01:1.00:0.34
VLPVPQKAVPQRDMPIQAFLL	2359.34	1	1	1	1	1	170	190	P11839|CASB_SHEEP				6872861	15730411	5524377	6509267	13736111	0.11:0.24:0.85:1.00:2.11
LPVPQK	680.422	1	1	0	0	0	171	176	P11839|CASB_SHEEP				8801357	41963492	0	0	927865	64.00:64.00:-:-:64.00
LPVPQKAVPQ	1075.64	0	1	0	0	0	171	180	P11839|CASB_SHEEP				12951246	6785069	72497666	120009795	55144155	0.11:0.57:0.60:1.00:0.46
LPVPQKAVPQRD	1346.77	1	0	0	0	0	171	182	P11839|CASB_SHEEP				43751508	0	0	0	0	64.00:-:-:-:-
LPVPQKAVPQRDMP	1574.86	1	0	0	0	0	171	184	P11839|CASB_SHEEP				56875073	50593787	83019006	12354677	15015898	0.46:0.41:0.67:1.00:1.22
LPVPQKAVPQRDMPIQ	1816	1	0	0	0	0	171	186	P11839|CASB_SHEEP				80215936	7223898	9809125	46599777	13602653	0.02:1.55:2.10:1.00:2.92
LPVPQKAVPQRDMPIQA	1887.04	1	1	0	0	0	171	187	P11839|CASB_SHEEP				20781157	15844219	15292573	14462583	17061353	1.44:1.10:1.06:1.00:1.18
PVPQK	567.338	1	1	1	1	0	172	176	P11839|CASB_SHEEP				13664751	2699841	18961644	19041085	24296082	7.18:1.42:1.00:1.00:1.28
PVPQKAVP	834.496	1	0	0	0	0	172	179	P11839|CASB_SHEEP				7008419	7201097	0	0	5371364	64.00:64.00:-:-:64.00
PVPQKAVPQ	962.555	0	1	1	1	1	172	180	P11839|CASB_SHEEP				17368186	10503031	37464727	56573562	9138148	0.03:0.19:0.66:1.00:1.62
PVPQKAVPQR	1118.66	1	1	1	1	1	172	181	P11839|CASB_SHEEP				11146583	9935579	10604119	92941644	8540177	1.20:1.07:1.14:1.00:0.92
PVPQKAVPQRD	1233.68	1	1	0	0	0	172	182	P11839|CASB_SHEEP				11666481	12623612	81510444	76241055	37106897	0.15:1.66:1.07:1.00:0.49
PVPQKAVPQRDMPIQAF	1921.02	0	0	1	1	1	172	188	P11839|CASB_SHEEP				4664834	49276672	69838226	528823	52772266	0.88:0.93:1.32:1.00:1.00
VPQKAVPQ	865.502	0	1	1	1	1	173	180	P11839|CASB_SHEEP				0	68778406	11942806	11902008	23623506	0.00:0.58:1.00:1.00:1.98
PQKAVP	638.375	1	0	0	0	0	174	179	P11839|CASB_SHEEP				3135795	12708715	0	0	3959615	64.00:64.00:-:-:64.00
PQKAVPQ	766.434	0	1	1	1	1	174	180	P11839|CASB_SHEEP				9310194	54423234	8689347	8367887	129381766	0.02:0.65:1.04:1.00:1.55
PQKAVPQR	922.535	1	0	0	0	0	174	181	P11839|CASB_SHEEP				5498991	4912071	3692675	4945983	39185332	0.11:0.10:0.75:1.00:0.79
PQKAVPQRD	1037.56	1	1	0	0	0	174	182	P11839|CASB_SHEEP				7806887	8822814	1925625	43409565	79791323	0.18:0.20:0.44:1.00:1.84
PQKAVPQRDMPIQ	1506.8	0	0	0	0	1	174	186	P11839|CASB_SHEEP				33136462	0	56398126	5773232	72127716	0.57:0.00:0.98:1.00:1.25
PQKAVPQRDMPIQAF	1724.9	0	0	1	1	1	174	188	P11839|CASB_SHEEP				0	0	4332895	45698502	5212854	0.00:0.00:0.95:1.00:1.14
KAVPQRDMPI	1153.63	0	0	0	1	0	176	185	P11839|CASB_SHEEP				7203522	20077097	3372127	30303157	8121191	0.24:0.66:1.11:1.00:2.68
KAVPQRDMPIQ	1281.69	0	0	1	1	1	176	186	P11839|CASB_SHEEP				14952313	15132529	33529062	22249668	39338132	0.67:0.68:1.51:1.00:1.77
KAVPQRDMPIQA	1352.72	0	1	0	1	1	176	187	P11839|CASB_SHEEP				0	11205962	2070604	1489207	26078225	0.00:0.75:1.39:1.00:1.75
KAVPQRDMPIQAF	1499.79	0	1	1	1	1	176	188	P11839|CASB_SHEEP				9581969	26144113	8126518	59442727	9428128	0.16:0.44:1.37:1.00:1.59
KAVPQRDMPIQAFL	1612.88	0	1	0	1	0	176	189	P11839|CASB_SHEEP				40945557	47678584	11012059	614076	4295914	0.07:0.78:1.79:1.00:0.70
KAVPQRDMPIQAFLL	1725.96	0	0	1	0	1	176	190	P11839|CASB_SHEEP				0	17006085	3966644	38086992	8751025	0.00:0.45:1.04:1.00:2.30
AVPQRDMPIQAF	1371.7	1	1	1	1	1	177	188	P11839|CASB_SHEEP				9299247	23539238	63854033	4868768	888812	0.19:0.48:1.31:1.00:1.83
AVPQRDMPIQAFL	1484.78	1	1	0	0	0	177	189	P11839|CASB_SHEEP				24385815	12137812	13647241	13323566	887877	1.83:0.91:1.02:1.00:0.67
VPQRDMPIQAF	1300.66	0	0	0	1	0	178	188	P11839|CASB_SHEEP				6872473	31360862	19208033	17415209	56025104	0.39:1.80:1.10:1.00:0.32
VPQRDMPIQAFL	1413.74	1	1	0	0	0	178	189	P11839|CASB_SHEEP				83653	1191805	23247915	466528	25706414	0.18:0.26:0.50:1.00:0.55
RDMPIQA	829.412	0	0	0	1	1	181	187	P11839|CASB_SHEEP				85411017	13569862	6316218	11097875	40391062	0.08:0.12:0.57:1.00:3.64
RDMPIQAF	976.48	0	1	1	1	1	181	188	P11839|CASB_SHEEP	ACE-inhibitory	AHTPDB, BioPepDB, EROP, MBPDB	10.3168/jds.S0022-0302(94)77026-0	32533334	76931787	4587908	60573234	12155429	0.02:0.13:0.76:1.00:2.01
RDMPIQAFL	1089.56	0	1	1	1	1	181	189	P11839|CASB_SHEEP				87518286	25585482	686855	47663547	4170326	0.02:0.54:1.44:1.00:0.87
RDMPIQAFLL	1202.65	0	1	1	1	1	181	190	P11839|CASB_SHEEP				19026576	9775455	47121305	48273035	75743125	0.04:0.20:0.98:1.00:1.57
RDMPIQAFLLY	1365.71	0	1	1	1	1	181	191	P11839|CASB_SHEEP				32944214	84296875	44244155	4649275	53004634	0.07:0.18:0.95:1.00:1.14
DMPIQAF	820.379	0	0	1	1	1	182	188	P11839|CASB_SHEEP				39780942	61246783	18904209	35709736	5573603	0.11:0.17:0.53:1.00:1.56
MPIQAF	705.352	0	0	0	0	1	183	188	P11839|CASB_SHEEP				66091833	7255156	31419731	6406335	15059407	0.10:0.11:0.49:1.00:2.35
PIQAFL	687.395	0	1	0	0	0	184	189	P11839|CASB_SHEEP				75174854	11478805	16809548	10737886	89112286	0.70:1.07:1.57:1.00:0.83
FLLYQEPVLGPVRGPFP	1928.06	1	0	0	0	0	188	204	P11839|CASB_SHEEP				---	---	---	---	---	---
FLLYQEPVLGPVRGPFPI	2041.14	1	0	0	0	0	188	205	P11839|CASB_SHEEP				---	---	---	---	---	---
FLLYQEPVLGPVRGPFPIL	2154.22	1	0	0	0	0	188	206	P11839|CASB_SHEEP				---	---	---	---	---	---
FLLYQEPVLGPVRGPFPILV	2253.29	1	0	0	0	0	188	207	P11839|CASB_SHEEP				30049185	0	0	0	0	64.00:-:-:-:-
LLYQEPV	860.464	1	0	0	0	1	189	195	P11839|CASB_SHEEP				22978335	25225676	4868993	52893994	5927906	0.43:0.48:0.92:1.00:1.12
LLYQEPVL	973.548	0	0	0	1	0	189	196	P11839|CASB_SHEEP				0	11794536	22498167	19643997	26752747	0.00:0.60:1.15:1.00:1.36
LLYQEPVLGPV	1226.69	1	1	1	1	1	189	199	P11839|CASB_SHEEP				60820205	8490861	8239359	60437817	7756496	1.01:1.40:1.36:1.00:1.28
LLYQEPVLGPVRGP	1536.87	1	1	0	0	0	189	202	P11839|CASB_SHEEP				45295715	60614813	0	0	0	64.00:64.00:-:-:-
LLYQEPVLGPVRGPF	1683.93	1	1	0	0	0	189	203	P11839|CASB_SHEEP				7300691	8349421	5440027	6032602	74090625	1.21:1.38:0.90:1.00:1.23
LLYQEPVLGPVRGPFP	1780.99	1	1	1	1	1	189	204	P11839|CASB_SHEEP				4092389	35173973	16969145	5100082	25715288	8.02:6.90:3.33:1.00:0.50
LLYQEPVLGPVRGPFPI	1894.07	1	1	1	1	1	189	205	P11839|CASB_SHEEP				41206484	20959982	1267721	52341973	6895228	7.87:4.00:2.42:1.00:1.32
LLYQEPVLGPVRGPFPIL	2007.16	1	1	1	1	1	189	206	P11839|CASB_SHEEP				8253264	7731739	221544	15174476	12145638	54.39:5.10:1.46:1.00:0.80
LLYQEPVLGPVRGPFPILV	2106.22	1	1	1	1	1	189	207	P11839|CASB_SHEEP				20888508	30663691	80427734	59115566	97867295	35.34:5.19:1.36:1.00:1.66
LYQEPVL	860.464	1	0	1	1	1	190	196	P11839|CASB_SHEEP				4382106	3283562	947934	13796501	26827332	0.03:0.24:0.69:1.00:1.94
LYQEPVLGPV	1113.61	1	0	0	0	0	190	199	P11839|CASB_SHEEP				5617402	17128358	10265941	16321979	25547856	3.44:1.05:0.63:1.00:1.57
LYQEPVLGPVR	1269.71	1	0	0	0	0	190	200	P11839|CASB_SHEEP	ACE-inhibitory, Anti-inflammatory	MBPDB	10.3168/jds.2019-17976	47522363	42289398	0	0	0	64.00:64.00:-:-:-
LYQEPVLGPVRG	1326.73	1	0	0	0	0	190	201	P11839|CASB_SHEEP				42128894	0	0	0	0	64.00:-:-:-:-
LYQEPVLGPVRGP	1423.78	1	1	0	0	0	190	202	P11839|CASB_SHEEP				18538376	14676243	50378345	5647266	6166828	3.28:2.60:0.89:1.00:1.09
LYQEPVLGPVRGPF	1570.85	1	1	0	0	0	190	203	P11839|CASB_SHEEP				29738	2526199	6221502	61073267	11325133	4.87:4.14:1.02:1.00:1.85
LYQEPVLGPVRGPFP	1667.9	1	1	1	1	1	190	204	P11839|CASB_SHEEP				9496474	83771016	39948403	2105956	41583877	45.09:39.78:1.90:1.00:1.97
LYQEPVLGPVRGPFPI	1780.99	1	1	1	1	1	190	205	P11839|CASB_SHEEP				7525796	72816625	3259339	10651631	20395889	7.07:6.84:3.06:1.00:1.91
LYQEPVLGPVRGPFPIL	1894.07	1	1	1	1	1	190	206	P11839|CASB_SHEEP				24276531	6788908	49531383	10063902	7540883	24.12:6.75:4.92:1.00:0.75
LYQEPVLGPVRGPFPILV	1993.14	1	1	1	1	1	190	207	P11839|CASB_SHEEP				8634070	1607572	1166700	3434676	10729797	25.14:4.68:3.40:1.00:0.31
YQEPVL	747.38	0	1	1	1	1	191	196	P11839|CASB_SHEEP	ACE-inhibitory	AHTPDB, EROP, FeptideDB, MBPDB	10.1016/S0958-6946(98)00048-X, 10.1016/j.idairyj.2007.02.009	14962324	65071216	10752303	20961377	28236406	0.02:0.03:0.51:1.00:1.35
YQEPVLG	804.402	0	0	0	1	1	191	197	P11839|CASB_SHEEP				23412942	91650433	81673724	8157351	8011151	2.87:1.12:1.00:1.00:0.98
YQEPVLGPV	1000.52	1	1	1	1	1	191	199	P11839|CASB_SHEEP				14431335	16331719	17080063	32181355	8770102	0.45:0.51:0.53:1.00:2.73
YQEPVLGPVR	1156.62	0	0	0	0	1	191	200	P11839|CASB_SHEEP	ACE-inhibitory, Immuno- and cyto-modulatory, Anticoagulant, Antioxidant, Anti-inflammatory, Antithrombotic, Immunomodulatory	BioPepDB, EROP, MBPDB	10.3168/jds.2015-9569, 10.1016/0014-5793(96)00207-4, 10.1039/c8fo02235f	33179504	61195416	5483715	6486987	66453937	0.51:0.94:0.85:1.00:1.02
YQEPVLGPVRGP	1310.7	0	0	0	0	1	191	202	P11839|CASB_SHEEP				92359796	18072596	38584487	23927656	11154908	0.39:0.76:1.61:1.00:0.47
YQEPVLGPVRGPF	1457.77	0	1	0	0	1	191	203	P11839|CASB_SHEEP	ACE-inhibitory	BioPepDB	DOI: 10.1021/jf049510t	4874562	19129287	7484299	10220063	28119731	0.48:1.87:0.73:1.00:2.75
YQEPVLGPVRGPFP	1554.82	1	1	1	1	1	191	204	P11839|CASB_SHEEP				11875723	43579836	15188585	31315074	52999684	0.38:1.39:0.49:1.00:1.69
YQEPVLGPVRGPFPI	1667.9	1	1	1	1	1	191	205	P11839|CASB_SHEEP	ACE-inhibitory, Antimicrobial	APD, BioPepDB, CAMP, DBAASP, EROP	10.1017/S0007114511001085, 10.1111/j.1365-2672.2008.03996.x	4656759	4560668	4600036	9839309	25721431	0.05:0.46:0.47:1.00:2.61
YQEPVLGPVRGPFPIL	1780.99	1	1	1	1	1	191	206	P11839|CASB_SHEEP				25225094	5611151	9271149	11854824	1467128	0.21:0.47:0.78:1.00:1.24
YQEPVLGPVRGPFPILV	1880.06	1	1	1	1	1	191	207	P11839|CASB_SHEEP				126280305	14242467	17173858	1175285	11603661	1.07:1.21:1.46:1.00:0.99
QEPVL	584.317	0	0	1	1	1	192	196	P11839|CASB_SHEEP	Immunomodulatory	MBPDB	10.1039/C3FO60657K	53570856	29515996	12888938	19231944	24098342	0.02:0.02:0.67:1.00:1.25
QEPVLGPV	837.46	1	1	1	1	1	192	199	P11839|CASB_SHEEP				44398196	11039685	13510927	28160879	461045	0.02:0.04:0.48:1.00:1.64
QEPVLGPVRG	1050.58	0	0	0	0	1	192	201	P11839|CASB_SHEEP				---	---	---	---	---	---
QEPVLGPVRGPF	1294.7	0	0	1	1	0	192	203	P11839|CASB_SHEEP				5409219	11522384	13309275	15417507	81851984	0.35:0.75:0.86:1.00:0.53
QEPVLGPVRGPFP	1391.76	1	1	1	1	1	192	204	P11839|CASB_SHEEP				1797606	13079354	7684782	825246	2012067	0.22:1.58:0.93:1.00:2.44
QEPVLGPVRGPFPI	1504.84	1	1	1	1	1	192	205	P11839|CASB_SHEEP				20985562	53612016	10880471	17961108	39752116	0.02:0.30:0.61:1.00:2.21
QEPVLGPVRGPFPIL	1617.92	1	1	1	1	1	192	206	P11839|CASB_SHEEP				8892568	5962773	1570024	20011202	28426697	0.04:0.30:0.78:1.00:1.42
QEPVLGPVRGPFPILV	1716.99	1	1	1	1	1	192	207	P11839|CASB_SHEEP				23368707	23675862	41701056	2876711	32258053	0.08:0.82:1.45:1.00:1.12
EPVLGPV	709.401	1	0	0	0	0	193	199	P11839|CASB_SHEEP				20507902	113947	76507983	11182715	96592377	18.34:1.02:0.68:1.00:0.86
EPVLGPVR	865.502	1	0	0	0	0	193	200	P11839|CASB_SHEEP				15646545	10161481	77147534	7537598	7073685	20.76:1.35:1.02:1.00:0.94
EPVLGPVRGPF	1166.64	1	1	0	0	0	193	203	P11839|CASB_SHEEP				13697378	467598	13492809	13850875	139047	9.89:3.38:0.97:1.00:1.00
EPVLGPVRGPFP	1263.7	1	1	0	0	1	193	204	P11839|CASB_SHEEP	ACE-inhibitory, Neuropeptide	AHTPDB, BioPepDB, EROP, MBPDB	10.1128/AEM.00096-07	1242842	82463664	2763642	15196589	14169553	64.00:54.26:1.82:1.00:0.93
EPVLGPVRGPFPI	1376.78	1	1	1	1	1	193	205	P11839|CASB_SHEEP				9821556	813328	563931	4376371	9234067	22.44:18.58:1.29:1.00:2.11
EPVLGPVRGPFPIL	1489.87	1	1	1	1	1	193	206	P11839|CASB_SHEEP				9850472	80105625	2054052	5148365	48951704	19.13:15.56:3.99:1.00:0.95
EPVLGPVRGPFPILV	1588.93	1	1	1	1	1	193	207	P11839|CASB_SHEEP				14273962	10024477	66763305	7403376	61412783	19.28:13.54:9.02:1.00:0.83
PVLGPVRGPFP	1134.65	1	1	0	0	0	194	204	P11839|CASB_SHEEP				14661421	7425108	11498811	14162692	13699814	10.35:5.24:0.81:1.00:0.97
PVLGPVRGPFPI	1247.74	1	1	0	1	1	194	205	P11839|CASB_SHEEP				20014457	19988417	20928398	36316003	16314949	0.55:0.55:0.58:1.00:4.49
PVLGPVRGPFPIL	1360.82	1	1	1	1	1	194	206	P11839|CASB_SHEEP				71181875	10040477	24211836	68241685	17407111	1.04:1.47:0.35:1.00:2.55
PVLGPVRGPFPILV	1459.89	1	1	1	1	1	194	207	P11839|CASB_SHEEP				1328471	10327091	4319911	51909385	9610182	25.59:19.89:0.83:1.00:1.85
VLGPVRGPFP	1037.6	1	0	0	0	0	195	204	P11839|CASB_SHEEP	ACE-inhibitory, Neuropeptide	AHTPDB, BioPepDB, EROP, MBPDB	10.1016/j.idairyj.2005.12.011, 10.3168/jds.S0022-0302(06)72372-4	7993373	10396681	0	0	0	64.00:64.00:-:-:-
VLGPVRGPFPI	1150.69	1	1	0	0	0	195	205	P11839|CASB_SHEEP				1539672	115801	47218076	51034042	6600009	3.02:2.27:0.93:1.00:1.29
VLGPVRGPFPIL	1263.77	1	1	1	1	1	195	206	P11839|CASB_SHEEP				43748228	13497532	4535013	2660793	20199491	1.64:5.07:1.70:1.00:0.76
VLGPVRGPFPILV	1362.84	1	1	1	1	0	195	207	P11839|CASB_SHEEP				14631215	3160721	9750143	31129429	168734	4.70:10.15:3.13:1.00:0.54
LGPVRGPFP	938.534	1	0	0	0	0	196	204	P11839|CASB_SHEEP				5129086	6741216	0	0	0	64.00:64.00:-:-:-
LGPVRGPFPI	1051.62	0	0	1	1	1	196	205	P11839|CASB_SHEEP	ACE-inhibitory	AHTPDB, BioPepDB	DOI: 10.1021/jf049510t	41275378	63774663	17205746	7250192	24184873	0.06:0.88:0.24:1.00:3.34
LGPVRGPFPIL	1164.7	1	0	0	0	1	196	206	P11839|CASB_SHEEP				4105925	2026065	17690593	14284797	35174753	2.87:1.42:1.24:1.00:2.46
LGPVRGPFPILV	1263.77	1	1	1	1	1	196	207	P11839|CASB_SHEEP				40402395	25630676	4892555	2771917	52221455	14.58:9.25:1.77:1.00:1.88
GPVRGPFP	825.45	1	0	0	0	0	197	204	P11839|CASB_SHEEP				15569884	10724927	5894594	10960634	9125012	1.42:0.98:0.54:1.00:0.83
GPVRGPFPI	938.534	1	0	1	1	1	197	205	P11839|CASB_SHEEP				20300684	54445493	1354283	59835652	18149886	0.34:0.09:0.23:1.00:3.03
GPVRGPFPIL	1051.62	1	1	1	1	1	197	206	P11839|CASB_SHEEP				20766092	17267588	117817516	29435644	52179256	0.07:0.06:0.40:1.00:1.77
GPVRGPFPILV	1150.69	1	1	1	1	1	197	207	P11839|CASB_SHEEP				8236045	2583207	5168825	58377525	6873882	0.14:0.44:0.89:1.00:1.18
PVRGPFPI	881.512	0	0	0	1	1	198	205	P11839|CASB_SHEEP				3609705	0	0	8460707	27696274	0.43:0.00:0.00:1.00:3.27
PVRGPFPIL	994.596	1	0	0	1	0	198	206	P11839|CASB_SHEEP				31618877	9695182	8250014	22766597	58901694	1.39:0.43:0.36:1.00:2.59
PVRGPFPILV	1093.66	1	1	0	1	1	198	207	P11839|CASB_SHEEP				53364008	2891464	17674674	22278208	36204915	23.95:12.98:0.79:1.00:1.63
GPFPILV	741.442	1	1	1	1	0	201	207	P11839|CASB_SHEEP	ACE-inhibitory	AHTPDB	10.1016/j.idairyj.2015.10.001	14715878	11046135	1105035	20191337	29783337	64.00:5.47:0.55:1.00:1.48
PFPILV	684.421	1	0	0	0	0	202	207	P11839|CASB_SHEEP				1684361	12152148	8917472	10127758	64477734	16.63:1.20:0.88:1.00:0.64
RPKHPIKH	1011.61	0	0	1	1	0	1	8	P04653|CASA1_SHEEP	ACE-inhibitory, Apoptosis inhibitory	AHTPDB, BioPepDB, EROP	DOI: 10.3168/jds.S0022-0302(06)72370-0	---	---	---	---	---	---
RPKHPIKHQ	1139.67	0	0	0	1	0	1	9	P04653|CASA1_SHEEP	ACE-inhibitory, Neuropeptide	AHTPDB, BioPepDB, EROP, FeptideDB, MBPDB	10.3168/jds.S0022-0302(00)75013-2	0	0	0	4958283	0	0.00:0.00:0.00:1.00:0.00
RPKHPIKHQG	1196.69	1	0	0	0	0	1	10	P04653|CASA1_SHEEP				28062183	0	0	0	0	64.00:-:-:-:-
RPKHPIKHQGL	1309.77	1	0	0	0	0	1	11	P04653|CASA1_SHEEP				30217393	0	0	0	0	64.00:-:-:-:-
PIKHQGL	791.465	1	0	0	0	0	5	11	P04653|CASA1_SHEEP				---	---	---	---	---	---
EVLNENLL	942.502	1	0	0	0	0	14	21	P04653|CASA1_SHEEP				10191234	29472197	5270161	54559064	7314686	18.68:5.40:0.97:1.00:1.34
EVLNENLLR	1098.6	1	0	0	0	0	14	22	P04653|CASA1_SHEEP				8990671	30869822	78030316	75825757	50343195	11.86:4.07:1.03:1.00:0.66
EVLNENLLRF	1245.67	1	1	0	0	0	14	23	P04653|CASA1_SHEEP	ACE-inhibitory	BioPepDB	DOI: 10.5772/51692	3879939	1283096	5374511	49181522	37180295	7.89:2.61:1.09:1.00:0.76
EVLNENLLRFV	1344.74	1	1	0	0	0	14	24	P04653|CASA1_SHEEP				16572347	6866956	0	0	0	64.00:64.00:-:-:-
VLNENL	700.375	0	0	0	1	0	15	20	P04653|CASA1_SHEEP	ACE-inhibitory	AHTPDB	DOI: 10.1016/j.ijfoodmicro.2013.06.019	83782477	13767076	3220853	60427312	9715157	0.02:0.23:0.53:1.00:1.61
VLNENLLR	969.561	0	1	1	1	1	15	22	P04653|CASA1_SHEEP	ACE-inhibitory, Antimicrobial	EROP, FeptideDB, MBPDB	10.1128/AEM.72.3.2260-2264.2006, 10.1111/j.1472-765X.2012.03271.x, 10.1128/AEM.07312-11	9604116	7376991	12742041	1654773	15122297	0.02:0.45:0.77:1.00:0.91
VLNENLLRF	1116.63	0	1	1	1	1	15	23	P04653|CASA1_SHEEP				23379106	12452706	2198360	28435262	2874975	0.02:0.44:0.77:1.00:1.01
VLNENLLRFV	1215.7	1	1	1	1	1	15	24	P04653|CASA1_SHEEP				7782909	6713607	587460	24822924	31088423	0.03:2.70:2.37:1.00:0.13
VLNENLLRFVV	1314.77	0	1	1	0	0	15	25	P04653|CASA1_SHEEP				0	7076776	6307145	56332196	0	0.00:1.26:1.12:1.00:0.00
VLNENLLRFVVAPFPEVFRKE	2515.39	0	1	1	1	1	15	35	P04653|CASA1_SHEEP				0	11117473	11159146	21765369	27195718	0.00:0.51:0.51:1.00:1.25
LNENLLR	870.492	1	1	1	1	1	16	22	P04653|CASA1_SHEEP				39343267	14903604	20925951	28034725	26095617	0.14:0.53:0.75:1.00:0.93
LNENLLRF	1017.56	0	1	1	1	1	16	23	P04653|CASA1_SHEEP				37400092	53585205	41085005	538836	18674238	0.07:0.99:0.76:1.00:0.35
LNENLLRFV	1116.63	1	1	1	1	0	16	24	P04653|CASA1_SHEEP				6419507	4054715	19646208	19898562	30344006	0.32:2.04:0.99:1.00:1.52
NENLLR	757.408	1	1	1	1	1	17	22	P04653|CASA1_SHEEP				8269031	129160	31351635	61326418	87536164	0.02:0.21:0.51:1.00:1.43
NENLLRF	904.477	1	1	1	1	1	17	23	P04653|CASA1_SHEEP	ACE-inhibitory	EROP	https://doi.org/10.1016/j.fshw.2020.08.014	45537725	27417191	65033664	10682942	121973234	0.04:0.26:0.61:1.00:1.14
NENLLRFV	1003.54	1	1	1	1	0	17	24	P04653|CASA1_SHEEP				30533784	5118782	40585367	17207518	21169543	0.18:2.97:2.36:1.00:0.12
NENLLRFVV	1102.61	0	1	1	1	0	17	25	P04653|CASA1_SHEEP				36638898	16058806	10575873	6144341	0	0.60:2.61:1.72:1.00:0.00
NENLLRFVVA	1173.65	0	1	0	0	0	17	26	P04653|CASA1_SHEEP				0	12085438	15731224	17002505	15684227	0.00:0.71:0.93:1.00:0.92
NENLLRFVVAPFPEVFRKE	2303.24	0	1	1	1	1	17	35	P04653|CASA1_SHEEP				4981464	7835169	12687164	15455037	26284595	0.32:0.51:0.82:1.00:1.70
ENLLRF	790.434	1	1	1	1	1	18	23	P04653|CASA1_SHEEP	ACE-inhibitory	AHTPDB	10.3168/jds.S0022-0302(05)73032-0	7618354	54351265	4703394	9958642	15314386	0.02:0.05:0.47:1.00:1.54
ENLLRFV	889.502	1	0	0	0	0	18	24	P04653|CASA1_SHEEP				15543074	26416277	1460325	1723408	22329543	0.90:1.53:0.85:1.00:1.30
ENLLRFVVAPFPEVFRKE	2189.2	0	1	0	0	1	18	35	P04653|CASA1_SHEEP				0	0	0	0	48753076	-:-:-:-:64.00
NLLRFVVAPFPEVFRKE	2060.16	0	0	0	0	1	19	35	P04653|CASA1_SHEEP				---	---	---	---	---	---
LLRFVVAPFPE	1286.74	0	0	1	1	1	20	30	P04653|CASA1_SHEEP				63925085	11348552	10386672	9990376	19687426	0.64:1.14:1.04:1.00:1.97
LLRFVVAPFPEVFRKE	1946.11	0	0	0	1	0	20	35	P04653|CASA1_SHEEP				---	---	---	---	---	---
LRFVVAPFPE	1173.65	0	0	0	1	1	21	30	P04653|CASA1_SHEEP				0	12085438	20476257	17002505	19337489	0.00:0.71:1.20:1.00:1.14
LRFVVAPFPEVFRKE	1833.03	0	0	0	0	1	21	35	P04653|CASA1_SHEEP				0	0	44221393	55677637	7940325	0.00:0.00:0.79:1.00:1.43
RFVVAPFPE	1060.57	0	1	0	1	1	22	30	P04653|CASA1_SHEEP				74611316	1617683	47656477	57842074	8202147	0.02:0.28:0.82:1.00:1.42
RFVVAPFPEV	1159.64	0	0	0	1	0	22	31	P04653|CASA1_SHEEP				31632598	23665596	11742196	15062104	36010378	2.10:1.57:7.80:1.00:2.39
RFVVAPFPEVF	1306.71	0	1	1	1	1	22	32	P04653|CASA1_SHEEP				30909305	17753473	29885835	28709297	3805883	0.11:0.62:1.04:1.00:1.33
RFVVAPFPEVFR	1462.81	0	1	1	1	1	22	33	P04653|CASA1_SHEEP				2020687	24896274	34900059	36689902	48647617	0.55:0.68:0.95:1.00:1.33
RFVVAPFPEVFRKE	1719.95	0	1	1	1	1	22	35	P04653|CASA1_SHEEP				0	3489229	6542754	60065425	1088751	0.00:0.58:1.09:1.00:1.81
FVVAPFP	775.427	1	1	1	1	1	23	29	P04653|CASA1_SHEEP				1420771	21435024	4155294	71996064	7208193	0.20:0.30:0.58:1.00:1.00
FVVAPFPE	904.469	1	1	1	1	1	23	30	P04653|CASA1_SHEEP				88269586	15565763	61208523	12309943	16967308	0.02:0.13:0.50:1.00:1.38
FVVAPFPEVFR	1306.71	1	1	1	1	1	23	33	P04653|CASA1_SHEEP				39376604	20379197	22727508	35229645	39270484	0.11:0.58:0.65:1.00:1.11
FVVAPFPEVFRK	1434.8	1	1	1	1	1	23	34	P04653|CASA1_SHEEP				5201118	31104163	34704187	6952969	12483709	0.07:0.45:0.50:1.00:1.80
FVVAPFPEVFRKE	1563.84	1	1	1	1	1	23	35	P04653|CASA1_SHEEP				2509929	61863176	12982945	16914873	28418706	0.02:0.37:0.77:1.00:1.68
FVVAPFPEVFRKEN	1677.89	1	1	1	1	1	23	36	P04653|CASA1_SHEEP				7905578	25386232	17832367	27560578	20607545	0.29:0.92:0.65:1.00:0.75
FVVAPFPEVFRKENI	1790.97	1	1	0	1	0	23	37	P04653|CASA1_SHEEP				6529661	16698463	14152969	9564885	9820763	0.68:1.75:1.48:1.00:1.03
FVVAPFPEVFRKENIN	1905.01	1	1	1	1	1	23	38	P04653|CASA1_SHEEP				23259043	21907254	29942584	53662625	87686266	0.04:0.41:0.56:1.00:1.63
FVVAPFPEVFRKENINE	2034.06	1	1	1	0	1	23	39	P04653|CASA1_SHEEP				46466387	59068564	27761611	16869088	17681179	2.75:3.50:1.65:1.00:1.05
FVVAPFPEVFRKENINEL	2147.14	1	1	1	1	1	23	40	P04653|CASA1_SHEEP				27702852	5131392	73045127	9088706	11419024	0.30:0.56:0.80:1.00:1.26
FVVAPFPEVFRKENINELS	2234.17	1	1	1	1	1	23	41	P04653|CASA1_SHEEP				245385	3561156	42168857	30141897	2254208	0.81:1.18:1.40:1.00:0.75
FVVAPFPEVFRKENINELSKD	2477.3	0	0	0	1	1	23	43	P04653|CASA1_SHEEP				8792715	67575693	14623038	2310476	32088662	0.04:0.29:0.63:1.00:1.39
FVVAPFPEVFRKENINELSKDIGSE	2863.48	0	1	1	1	1	23	47	P04653|CASA1_SHEEP				12613271	2315569	48102703	70244195	8508298	0.02:0.33:0.68:1.00:1.21
VVAPFPE	757.401	0	1	1	1	1	24	30	P04653|CASA1_SHEEP				57492065	18813217	115147305	2621580	4415879	0.02:0.07:0.44:1.00:1.68
VVAPFPEV	856.469	1	1	1	1	1	24	31	P04653|CASA1_SHEEP				3739789	6734057	73853105	3048001	87571695	0.02:0.02:0.24:1.00:2.87
VVAPFPEVF	1003.54	0	0	0	0	1	24	32	P04653|CASA1_SHEEP	ACE-inhibitory	AHTPDB, BioPepDB	10.3168/jds.S0022-0302(05)73032-0	0	0	0	5759325	56049664	0.00:0.00:0.00:1.00:0.97
VVAPFPEVFR	1159.64	1	1	1	1	1	24	33	P04653|CASA1_SHEEP				28794316	32343793	31480807	35918656	3933407	0.08:0.90:0.88:1.00:1.10
VVAPFPEVFRK	1287.73	0	0	0	1	1	24	34	P04653|CASA1_SHEEP				0	4904262	57569586	69048047	11097852	0.00:0.71:0.83:1.00:1.61
VVAPFPEVFRKE	1416.78	0	1	1	1	1	24	35	P04653|CASA1_SHEEP				10071222	16486377	5506971	7862191	1110516	0.02:0.21:0.70:1.00:1.41
VVAPFPEVFRKEN	1530.82	1	1	0	0	0	24	36	P04653|CASA1_SHEEP				12115773	33026726	10457845	12667916	7586822	0.96:2.61:0.83:1.00:0.60
VVAPFPEVFRKENI	1643.9	1	0	0	0	0	24	37	P04653|CASA1_SHEEP				5524617	92727594	59810736	5258887	0	1.05:1.76:1.14:1.00:0.00
VVAPFPEVFRKENIN	1757.95	0	1	1	1	1	24	38	P04653|CASA1_SHEEP				42516898	36562488	4196601	66242344	10299421	0.06:0.55:0.63:1.00:1.55
VVAPFPEVFRKENINELSKDIGSE	2716.41	0	0	1	1	1	24	47	P04653|CASA1_SHEEP				20277202	33845525	7374351	14355066	2894192	0.14:0.24:0.51:1.00:2.02
VAPFPE	658.333	0	0	0	1	1	25	30	P04653|CASA1_SHEEP	Inhibition of cholesterol solubility	MBPDB	10.3168/jds.2019-17586	7578414	13785381	9680943	30466355	49770566	0.02:0.05:0.32:1.00:1.63
VAPFPEV	757.401	0	0	1	0	1	25	31	P04653|CASA1_SHEEP	ACE-inhibitory	AHTPDB	https://doi.org/10.1016/j.idairyj.2013.10.012	---	---	---	---	---	---
VAPFPEVF	904.469	0	0	1	1	1	25	32	P04653|CASA1_SHEEP	ACE-inhibitory	AHTPDB, BioPepDB	DOI: 10.1016/j.foodchem.2012.09.092	3111297	8111193	621846	73980975	6348501	0.42:1.10:0.84:1.00:0.86
VAPFPEVFR	1060.57	1	1	1	1	0	25	33	P04653|CASA1_SHEEP				74611316	12518168	91570233	12412444	11187423	0.60:1.01:0.74:1.00:0.90
VAPFPEVFRK	1188.67	0	1	1	1	1	25	34	P04653|CASA1_SHEEP				0	13857759	21095535	4137735	71123267	0.00:0.33:0.51:1.00:1.72
VAPFPEVFRKE	1317.71	1	1	1	1	1	25	35	P04653|CASA1_SHEEP				10886349	15778567	41464344	5712368	10998364	0.02:0.28:0.73:1.00:1.93
VAPFPEVFRKEN	1431.75	1	1	1	1	1	25	36	P04653|CASA1_SHEEP				6486924	38893215	2298518	40281084	35647888	0.16:0.97:0.57:1.00:0.88
VAPFPEVFRKENIN	1658.88	0	1	1	1	1	25	38	P04653|CASA1_SHEEP				13325713	15359817	18195359	32905703	44913794	0.40:0.47:0.55:1.00:1.36
VAPFPEVFRKENINEL	1901	0	0	0	0	1	25	40	P04653|CASA1_SHEEP				16895044	10861163	76833466	80169794	70399164	2.11:1.35:0.96:1.00:0.88
VAPFPEVFRKENINELSKDIGSE	2617.34	0	0	0	0	1	25	47	P04653|CASA1_SHEEP				71302277	21018782	34148784	56713613	29798882	0.13:0.37:0.60:1.00:0.53
APFPEVF	805.401	1	0	0	0	0	26	32	P04653|CASA1_SHEEP				4211288	5429572	5837528	6475777	93592926	6.50:0.84:0.90:1.00:1.45
APFPEVFR	961.502	1	1	1	0	1	26	33	P04653|CASA1_SHEEP				12764645	16882037	29102117	3882516	4046823	3.29:0.43:0.75:1.00:1.04
APFPEVFRK	1089.6	0	1	1	1	1	26	34	P04653|CASA1_SHEEP				36978394	6629656	745979	1487467	25421013	0.25:0.45:0.50:1.00:1.71
APFPEVFRKE	1218.64	0	1	1	1	1	26	35	P04653|CASA1_SHEEP				14627867	17258406	52864562	732875	10021622	0.02:0.24:0.72:1.00:1.37
APFPEVFRKEN	1332.68	1	1	1	1	1	26	36	P04653|CASA1_SHEEP				1145774	20099344	6437573	14432684	11644612	0.79:1.39:0.45:1.00:0.81
APFPEVFRKENI	1445.77	1	0	0	0	0	26	37	P04653|CASA1_SHEEP				33815244	6534822	0	0	0	64.00:64.00:-:-:-
APFPEVFRKENIN	1559.81	0	0	0	1	1	26	38	P04653|CASA1_SHEEP				13141965	21045552	1897186	21255884	2460433	0.62:0.99:0.89:1.00:1.16
APFPEVFRKENINE	1688.85	1	0	0	0	0	26	39	P04653|CASA1_SHEEP				44555664	16181415	0	0	0	64.00:64.00:-:-:-
APFPEVFRKENINEL	1801.94	1	0	0	0	0	26	40	P04653|CASA1_SHEEP				44599548	0	0	0	0	64.00:-:-:-:-
PFPEVFR	890.465	1	1	1	1	1	27	33	P04653|CASA1_SHEEP				12919838	16316324	206071	22982102	2692965	5.62:0.71:0.90:1.00:1.17
PFPEVFRK	1018.56	0	1	0	1	0	27	34	P04653|CASA1_SHEEP				0	67026514	7459998	8064912	17456456	0.00:0.83:0.92:1.00:2.16
PFPEVFRKE	1147.6	1	1	1	1	1	27	35	P04653|CASA1_SHEEP				79659	7463555	22332707	3037284	40151906	0.03:0.25:0.74:1.00:1.32
PFPEVFRKEN	1261.65	1	1	1	1	1	27	36	P04653|CASA1_SHEEP				1605245	87927716	0	0	0	64.00:64.00:-:-:-
PFPEVFRKENIN	1488.77	0	0	1	1	1	27	38	P04653|CASA1_SHEEP				34159683	80704663	79879626	1306054	22876128	0.26:0.62:0.61:1.00:1.75
FPEVF	637.311	1	0	0	0	0	28	32	P04653|CASA1_SHEEP				3376925	0	0	0	0	64.00:-:-:-:-
FPEVFR	793.412	1	0	0	0	0	28	33	P04653|CASA1_SHEEP				506834	0	5926033	8416288	10925806	0.60:0.00:0.70:1.00:1.30
FPEVFRKE	1050.55	0	0	1	1	1	28	35	P04653|CASA1_SHEEP				0	7338074	1043112	20515254	28863225	0.00:0.36:0.51:1.00:1.41
PEVFR	646.344	0	1	1	0	1	29	33	P04653|CASA1_SHEEP				0	16288461	18586083	16752637	242645	0.00:0.97:1.11:1.00:1.45
PEVFRKE	903.481	0	1	1	1	0	29	35	P04653|CASA1_SHEEP				0	1513802	4136606	6257279	10825215	0.00:0.24:0.66:1.00:1.73
VFRKENINEL	1260.68	0	0	0	1	1	31	40	P04653|CASA1_SHEEP				0	6841578	11891627	14370772	23118832	0.00:0.48:0.83:1.00:1.61
VFRKENINELSKD	1590.84	0	0	0	1	1	31	43	P04653|CASA1_SHEEP				0	12737992	1815195	19942434	20897026	0.00:0.64:0.91:1.00:1.05
RKENINELSKD	1344.7	0	1	0	0	0	33	43	P04653|CASA1_SHEEP				38335712	747655	7915609	59323975	5096577	0.65:1.26:1.33:1.00:0.86
KENINEL	858.445	0	0	0	1	0	34	40	P04653|CASA1_SHEEP				---	---	---	---	---	---
KENINELSKDIGSE	1574.78	0	1	1	1	1	34	47	P04653|CASA1_SHEEP				52560223	16579956	22779873	31672026	55034746	0.17:0.52:0.72:1.00:1.74
KENINELSKDIGSESIE	1903.94	0	0	1	1	1	34	50	P04653|CASA1_SHEEP				0	0	11511831	12484968	11272886	0.00:0.00:0.92:1.00:0.90
KENINELSKDIGSESIEDQAM	2349.1	0	0	0	0	1	34	54	P04653|CASA1_SHEEP				37716193	7397151	10303562	70223206	10923875	0.54:1.05:1.47:1.00:1.56
KENINELSKDIGSESIEDQAMEDA	2664.21	1	0	1	0	0	34	57	P04653|CASA1_SHEEP				4518336	5994818	83563794	7871726	7057535	0.57:0.76:1.06:1.00:0.90
KENINELSKDIGSESIEDQAMEDAK	2792.3	0	0	1	1	1	34	58	P04653|CASA1_SHEEP				6308996	66910657	9696665	6966696	7083197	0.91:0.96:1.39:1.00:1.02
KENINELSKDIGSESIEDQAMEDAKQM	3051.4	1	0	1	1	1	34	60	P04653|CASA1_SHEEP				15281755	15237141	44977446	31313416	49513926	0.49:0.49:1.44:1.00:1.58
KENINELSKDIGSESIEDQAMEDAKQMK	3179.5	0	0	1	0	1	34	61	P04653|CASA1_SHEEP				7684265	39112747	17819834	14770735	14290312	0.52:0.26:1.21:1.00:0.97
ENINELSKDIGSE	1446.68	0	1	1	1	1	35	47	P04653|CASA1_SHEEP				34232617	6078716	10404646	14293411	28791135	0.24:0.43:0.73:1.00:2.01
ENINELSKDIGSESIE	1775.84	0	0	0	1	1	35	50	P04653|CASA1_SHEEP				13080781	9705647	9075446	5476162	8742965	2.39:1.77:1.66:1.00:0.16
ENINELSKDIGSESIEDQAMEDAKQM	2923.31	0	0	0	0	1	35	60	P04653|CASA1_SHEEP				---	---	---	---	---	---
NINELSK	816.434	0	1	0	0	1	36	42	P04653|CASA1_SHEEP				---	---	---	---	---	---
NINELSKD	931.461	0	1	1	1	1	36	43	P04653|CASA1_SHEEP				0	63072744	1250741	1828677	27901838	0.00:0.34:0.68:1.00:1.53
NINELSKDIGSE	1317.64	0	1	1	1	1	36	47	P04653|CASA1_SHEEP				13644055	10314223	10391986	16088911	27360781	0.08:0.64:0.65:1.00:1.70
NINELSKDIGSESIE	1646.8	0	1	1	1	1	36	50	P04653|CASA1_SHEEP				66983685	924495	24232324	31327297	24588643	0.21:0.30:0.77:1.00:0.78
NINELSKDIGSESIED	1761.83	0	1	1	0	1	36	51	P04653|CASA1_SHEEP				0	5438361	5733648	86510297	92626483	0.00:0.63:0.66:1.00:1.07
NINELSKDIGSESIEDQ	1889.89	0	0	1	0	1	36	52	P04653|CASA1_SHEEP				---	---	---	---	---	---
NINELSKDIGSESIEDQAM	2091.96	0	0	0	1	1	36	54	P04653|CASA1_SHEEP				0	0	5453992	65421985	54374725	0.00:0.00:0.83:1.00:0.83
NINELSKDIGSESIEDQAME	2221.01	0	0	0	0	1	36	55	P04653|CASA1_SHEEP				---	---	---	---	---	---
NINELSKDIGSESIEDQAMEDAKQM	2794.26	0	0	0	0	1	36	60	P04653|CASA1_SHEEP				0	13287931	747883	11616445	6426104	0.00:1.14:0.64:1.00:0.55
INELSKD	817.418	0	0	1	0	1	37	43	P04653|CASA1_SHEEP				0	0	0	0	51205853	-:-:-:-:64.00
INELSKDIGSE	1203.6	0	0	1	0	0	37	47	P04653|CASA1_SHEEP				0	96371326	78343994	14185441	1663865	0.00:0.68:0.55:1.00:1.17
INELSKDIGSESIEDQAMEDAKQM	2680.22	0	0	0	1	1	37	60	P04653|CASA1_SHEEP				---	---	---	---	---	---
NELSKD	704.334	0	1	1	0	1	38	43	P04653|CASA1_SHEEP				0	15349419	33150413	47603413	70145737	0.00:0.32:0.70:1.00:1.47
NELSKDIG	874.44	0	1	0	0	0	38	45	P04653|CASA1_SHEEP				---	---	---	---	---	---
ELSKDIGSE	976.471	0	1	1	1	1	39	47	P04653|CASA1_SHEEP				0	20056921	4635825	8928284	1629784	0.00:0.22:0.52:1.00:1.83
ELSKDIGSESIE	1305.63	0	0	0	1	1	39	50	P04653|CASA1_SHEEP				59619543	3570763	61627427	893781	9364677	0.07:0.40:0.69:1.00:1.05
ELSKDIGSESIED	1420.66	0	0	1	1	0	39	51	P04653|CASA1_SHEEP				10774888	10486083	1503807	20318127	27244	0.53:0.52:0.74:1.00:1.34
ELSKDIGSESIEDQ	1548.72	0	1	1	1	1	39	52	P04653|CASA1_SHEEP				4200785	5136762	7048544	50148584	82052313	0.84:1.02:1.41:1.00:1.64
ELSKDIGSESIEDQAM	1750.79	0	0	0	1	1	39	54	P04653|CASA1_SHEEP				---	---	---	---	---	---
ELSKDIGSESIEDQAMEDAKQM	2453.09	0	0	0	0	1	39	60	P04653|CASA1_SHEEP				3420522	39645126	8279524	92332416	76668384	0.37:0.43:0.90:1.00:0.83
LSKDIGSE	847.429	0	0	0	1	1	40	47	P04653|CASA1_SHEEP				---	---	---	---	---	---
SKDIGSE	734.345	0	1	0	1	1	41	47	P04653|CASA1_SHEEP				0	52876953	8696099	85883905	18008373	0.00:0.62:1.01:1.00:2.10
SKDIGSESIED	1178.53	0	0	0	0	1	41	51	P04653|CASA1_SHEEP				0	5305107	5822285	672749	77958185	0.00:0.79:0.87:1.00:1.16
SKDIGSESIEDQAMEDAKQM	2210.97	0	0	1	1	1	41	60	P04653|CASA1_SHEEP				0	0	74423346	62088916	5180313	0.00:0.00:1.20:1.00:0.83
IGSESIEDQ	976.435	0	0	0	1	0	44	52	P04653|CASA1_SHEEP				---	---	---	---	---	---
SIEDQAM	792.332	0	0	1	0	1	48	54	P04653|CASA1_SHEEP				0	7139689	29447283	4551207	92612295	0.00:0.16:0.65:1.00:2.03
SIEDQAME	921.375	0	0	1	0	1	48	55	P04653|CASA1_SHEEP				0	0	6227863	7325577	17536018	0.00:0.00:0.85:1.00:2.39
SIEDQAMEDAK	1235.53	0	0	1	1	1	48	58	P04653|CASA1_SHEEP				0	0	5620405	5862355	521847	0.00:0.00:0.96:1.00:0.89
SIEDQAMEDAKQM	1494.63	0	1	1	1	1	48	60	P04653|CASA1_SHEEP				10952592	1353841	717298	42010767	3364884	0.26:0.32:1.71:1.00:0.80
DQAMEDAKQ	1034.43	0	0	0	1	0	51	59	P04653|CASA1_SHEEP				0	0	0	50207254	4455525	0.00:0.00:0.00:1.00:0.89
DQAMEDAKQM	1165.47	0	0	1	1	1	51	60	P04653|CASA1_SHEEP				0	1116722	7136944	67185503	81690024	0.00:0.17:1.06:1.00:1.22
AMEDAKQM	922.389	0	0	1	1	1	53	60	P04653|CASA1_SHEEP				---	---	---	---	---	---
AGSSSSSEEIVPNSAE	1549.67	1	1	0	0	0	62	77	P04653|CASA1_SHEEP				35624463	0	0	0	0	64.00:-:-:-:-
AGSSSSSEEIVPNSAEQ	1677.73	1	1	0	0	0	62	78	P04653|CASA1_SHEEP				---	---	---	---	---	---
AGSSSSSEEIVPNSAEQK	1805.83	1	1	1	1	1	62	79	P04653|CASA1_SHEEP				50897715	24271162	2823072	24799263	17467563	2.05:0.98:1.14:1.00:0.70
AGSSSSSEEIVPNSAEQKY	1968.89	1	0	0	0	0	62	80	P04653|CASA1_SHEEP				---	---	---	---	---	---
AGSSSSSEEIVPNSAEQKYI	2081.98	1	0	1	1	1	62	81	P04653|CASA1_SHEEP				---	---	---	---	---	---
AGSSSSSEEIVPNSAEQKYIQKE	2467.17	0	0	1	1	1	62	84	P04653|CASA1_SHEEP				4665658	12220094	13039905	13905276	12912053	0.34:0.88:0.94:1.00:0.93
AGSSSSSEEIVPNSAEQKYIQKEDVPS	2865.35	0	0	0	0	1	62	88	P04653|CASA1_SHEEP				---	---	---	---	---	---
AGSSSSSEEIVPNSAEQKYIQKEDVPSER	3150.5	1	0	1	1	0	62	90	P04653|CASA1_SHEEP				65688833	20669944	17495349	20070142	98000037	3.27:1.03:0.87:1.00:0.49
GSSSSSEEIVPNSAEQ	1606.7	1	0	0	0	0	63	78	P04653|CASA1_SHEEP				---	---	---	---	---	---
GSSSSSEEIVPNSAEQK	1734.79	1	1	1	1	0	63	79	P04653|CASA1_SHEEP				23919663	9140667	8706409	6413422	0	3.73:1.43:1.36:1.00:0.00
SSSSSEEIVPNSAEQK	1677.77	1	0	0	0	0	64	79	P04653|CASA1_SHEEP				67503046	63148486	5305417	0	0	64.00:64.00:64.00:-:-
SSSSEEIVPNSAEQK	1590.74	1	0	0	0	0	65	79	P04653|CASA1_SHEEP				---	---	---	---	---	---
EEIVPNSAEQK	1242.61	1	0	0	0	0	69	79	P04653|CASA1_SHEEP				49131073	6634531	0	0	0	64.00:64.00:-:-:-
EIVPNSAEQ	985.472	0	0	1	1	0	70	78	P04653|CASA1_SHEEP				0	0	0	5460174	8050373	0.00:0.00:0.00:1.00:1.47
PNSAEQK	772.371	1	1	1	0	0	73	79	P04653|CASA1_SHEEP				---	---	---	---	---	---
SAEQKYIQ	965.482	0	0	0	1	1	75	82	P04653|CASA1_SHEEP				0	2767389	6881875	8041029	13940568	0.00:3.44:0.86:1.00:1.73
EQKYIQ	807.413	0	0	0	0	1	77	82	P04653|CASA1_SHEEP				---	---	---	---	---	---
YIQKEDVPSER	1362.68	1	0	0	0	0	80	90	P04653|CASA1_SHEEP				3572348	0	0	0	0	64.00:-:-:-:-
YIQKEDVPSERYL	1638.83	0	1	0	0	0	80	92	P04653|CASA1_SHEEP				19620444	14874621	15815823	23336666	23603367	0.08:0.64:0.07:1.00:0.10
YIQKEDVPSERYLG	1695.85	1	1	1	1	0	80	93	P04653|CASA1_SHEEP				---	---	---	---	---	---
YIQKEDVPSERYLGY	1858.91	1	1	0	0	0	80	94	P04653|CASA1_SHEEP				43862773	15673071	0	0	0	64.00:64.00:-:-:-
YIQKEDVPSERYLGYL	1971.99	0	0	1	1	1	80	95	P04653|CASA1_SHEEP				40530856	8485631	8610447	10847307	16537747	0.37:0.78:0.79:1.00:1.52
YIQKEDVPSERYLGYLE	2101.04	1	1	1	1	1	80	96	P04653|CASA1_SHEEP				11579728	27902764	37891704	3701358	4117487	0.31:0.75:1.02:1.00:1.11
YIQKEDVPSERYLGYLEQ	2229.1	1	1	1	1	1	80	97	P04653|CASA1_SHEEP				8275199	421569	26431914	18782996	14152131	4.41:2.24:1.41:1.00:0.75
YIQKEDVPSERYLGYLEQL	2342.18	1	1	0	0	0	80	98	P04653|CASA1_SHEEP				18276104	7659876	10462169	84673773	8635051	2.16:0.90:1.24:1.00:1.02
YIQKEDVPSERYLGYLEQLL	2455.26	1	0	0	0	0	80	99	P04653|CASA1_SHEEP				285392	55190247	0	0	0	64.00:64.00:-:-:-
YIQKEDVPSERYLGYLEQLLR	2611.36	1	1	0	0	0	80	100	P04653|CASA1_SHEEP				34555889	85927405	0	4768999	0	7.25:1.80:0.00:1.00:0.00
YIQKEDVPSERYLGYLEQLLRLK	2852.54	1	1	0	0	0	80	102	P04653|CASA1_SHEEP				10268705	30368687	13585151	15666855	0	6.55:1.94:0.87:1.00:0.00
YIQKEDVPSERYLGYLEQLLRLKK	2980.64	1	1	0	1	1	80	103	P04653|CASA1_SHEEP				3917764	1511434	1513396	2225559	21625967	0.18:0.68:0.68:1.00:0.97
IQKEDVPSER	1199.61	1	0	0	0	0	81	90	P04653|CASA1_SHEEP	ACE-inhibitory	AHTPDB, BioPepDB	DOI: 10.1128/AEM.00096-07	---	---	---	---	---	---
IQKEDVPSERYLGY	1695.85	1	0	0	0	0	81	94	P04653|CASA1_SHEEP				5297314	6059375	0	0	0	64.00:64.00:-:-:-
IQKEDVPSERYLGYLEQ	2066.03	1	0	0	0	0	81	97	P04653|CASA1_SHEEP				11766305	115694	11704338	12500369	69399725	0.94:0.93:0.94:1.00:0.56
IQKEDVPSERYLGYLEQLLR	2448.3	1	0	0	0	0	81	100	P04653|CASA1_SHEEP				---	---	---	---	---	---
IQKEDVPSERYLGYLEQLLRLK	2689.48	1	0	0	0	0	81	102	P04653|CASA1_SHEEP				---	---	---	---	---	---
IQKEDVPSERYLGYLEQLLRLKK	2817.58	0	1	0	0	0	81	103	P04653|CASA1_SHEEP				---	---	---	---	---	---
QKEDVPSER	1086.53	1	0	0	0	0	82	90	P04653|CASA1_SHEEP				---	---	---	---	---	---
KEDVPSERYL	1234.62	0	0	1	1	1	83	92	P04653|CASA1_SHEEP				13245364	40212083	11599261	23568306	34757559	5.62:1.71:0.49:1.00:1.47
KEDVPSERYLG	1291.64	0	0	0	0	1	83	93	P04653|CASA1_SHEEP				0	50288477	91406085	51474817	11808053	0.00:0.98:1.78:1.00:2.29
KEDVPSERYLGYLEQLLRLK	2448.34	1	0	0	0	0	83	102	P04653|CASA1_SHEEP				---	---	---	---	---	---
EDVPSERYLG	1163.55	0	0	0	0	1	84	93	P04653|CASA1_SHEEP				48538318	60392883	49689307	21421226	6767739	0.23:0.28:0.23:1.00:0.32
EDVPSERYLGYL	1439.69	0	0	1	1	0	84	95	P04653|CASA1_SHEEP				68634265	10386465	63190625	1000288	5508428	0.69:1.04:6.32:1.00:0.55
EDVPSERYLGYLE	1568.74	0	0	0	1	1	84	96	P04653|CASA1_SHEEP				44856177	10276389	95270447	8215484	9254197	0.55:1.25:1.16:1.00:1.13
EDVPSERYLGYLEQ	1696.79	1	1	1	0	0	84	97	P04653|CASA1_SHEEP				18705447	11455314	11396339	62264996	69253784	3.00:1.84:1.83:1.00:1.11
EDVPSERYLGYLEQLLR	2079.06	1	0	0	0	0	84	100	P04653|CASA1_SHEEP				7814111	0	0	0	0	64.00:-:-:-:-
EDVPSERYLGYLEQLLRLK	2320.24	1	1	0	0	0	84	102	P04653|CASA1_SHEEP				27457083	50179202	0	0	0	64.00:64.00:-:-:-
EDVPSERYLGYLEQLLRLKK	2448.34	0	0	1	0	1	84	103	P04653|CASA1_SHEEP				---	---	---	---	---	---
DVPSERYL	977.482	0	0	1	0	0	85	92	P04653|CASA1_SHEEP				30183322	8101857	50272354	11727506	21293957	0.03:0.07:0.43:1.00:1.82
DVPSERYLG	1034.5	0	0	1	1	1	85	93	P04653|CASA1_SHEEP	ACE-inhibitory	BioPepDB	10.3390/biology10060563	101034204	13097161	12078362	2119274	3415672	0.05:0.06:0.57:1.00:1.61
DVPSERYLGY	1197.57	0	1	0	1	0	85	94	P04653|CASA1_SHEEP				49052808	19493125	37124814	3183269	25054287	0.15:0.61:1.17:1.00:0.79
DVPSERYLGYL	1310.65	0	0	1	1	1	85	95	P04653|CASA1_SHEEP				32416922	706278	17785205	20395425	31969324	0.16:0.35:0.87:1.00:1.57
DVPSERYLGYLE	1439.69	0	1	1	1	1	85	96	P04653|CASA1_SHEEP				10315983	4143724	63190625	66143623	10055601	0.16:0.63:0.96:1.00:1.52
DVPSERYLGYLEQ	1567.75	0	1	1	1	1	85	97	P04653|CASA1_SHEEP				6356809	2321775	2841476	3039964	32310266	0.21:0.76:0.93:1.00:1.06
DVPSERYLGYLEQLLRLKK	2319.29	0	0	0	1	0	85	103	P04653|CASA1_SHEEP				---	---	---	---	---	---
VPSERYLGYLE	1324.67	0	0	1	1	0	86	96	P04653|CASA1_SHEEP				92656274	12134548	1437892	9830379	8225735	0.94:1.23:1.46:1.00:0.84
VPSERYLGYLEQ	1452.72	1	0	0	0	0	86	97	P04653|CASA1_SHEEP				9299568	87800433	7707745	1023621	12818536	0.91:0.86:0.75:1.00:1.25
VPSERYLGYLEQLLR	1834.99	1	0	0	0	0	86	100	P04653|CASA1_SHEEP				89329663	98680853	4803239	0	0	64.00:64.00:64.00:-:-
VPSERYLGYLEQLLRLKK	2204.27	0	0	0	0	1	86	103	P04653|CASA1_SHEEP				---	---	---	---	---	---
PSERYLG	820.408	0	0	1	0	1	87	93	P04653|CASA1_SHEEP				72920044	4617304	23801746	4197302	5918977	0.02:0.11:0.57:1.00:1.41
PSERYLGYLEQLLRLK	1977.1	1	0	0	0	0	87	102	P04653|CASA1_SHEEP				---	---	---	---	---	---
PSERYLGYLEQLLRLKK	2105.2	0	0	1	1	1	87	103	P04653|CASA1_SHEEP				---	---	---	---	---	---
ERYLGY	799.386	0	0	0	0	1	89	94	P04653|CASA1_SHEEP				0	47487933	93392914	20167136	59633213	0.00:0.24:0.46:1.00:2.96
ERYLGYL	912.471	0	0	0	1	0	89	95	P04653|CASA1_SHEEP				0	0	16789128	34800994	8801498	0.00:0.00:0.48:1.00:2.53
ERYLGYLEQ	1169.57	0	1	1	1	1	89	97	P04653|CASA1_SHEEP				3152648	16275608	53173506	70768115	8753411	0.04:0.23:0.75:1.00:1.24
ERYLGYLEQL	1282.66	0	0	1	0	0	89	98	P04653|CASA1_SHEEP				5966559	91454816	100407153	1172749	13831539	0.51:0.78:0.86:1.00:1.18
ERYLGYLEQLLR	1551.84	0	1	1	0	0	89	100	P04653|CASA1_SHEEP				---	---	---	---	---	---
RYLGYLEQL	1153.61	0	0	1	0	0	90	98	P04653|CASA1_SHEEP				0	0	5755927	6391164	41492758	0.00:0.00:0.90:1.00:0.65
YLGYLE	756.369	0	0	0	1	0	91	96	P04653|CASA1_SHEEP	ACE-inhibitory, Antioxidant, Opioid	EROP, FeptideDB, MBPDB	10.1021/jf301279k, 10.1021/bi00288a034, 10.3390/foods9080991	38022275	9512139	28615955	40463032	4095108	0.09:0.24:0.71:1.00:1.01
YLGYLEQ	884.428	1	0	0	1	0	91	97	P04653|CASA1_SHEEP	Anxiolytic	EROP, MBPDB	10.3390/nu14112212	603394	39856766	540328	61016266	5729707	0.99:0.65:0.89:1.00:0.94
YLGYLEQLLRLKK	1635.97	0	1	1	1	0	91	103	P04653|CASA1_SHEEP				---	---	---	---	---	---
YLGYLEQLLRLKKY	1799.03	0	1	0	0	0	91	104	P04653|CASA1_SHEEP				---	---	---	---	---	---
LGYLEQLLRLK	1344.81	1	0	0	0	0	92	102	P04653|CASA1_SHEEP				---	---	---	---	---	---
GYLEQLLR	990.55	0	1	1	1	1	93	100	P04653|CASA1_SHEEP	ACE-inhibitory	EROP	https://doi.org/10.1002/mnfr.201500182	0	7699715	16146526	11786389	11438414	0.00:0.65:1.37:1.00:0.97
GYLEQLLRL	1103.63	0	1	1	0	0	93	101	P04653|CASA1_SHEEP				0	0	6610965	68435895	61457446	0.00:0.00:0.97:1.00:0.90
YLEQLLR	933.528	0	1	1	0	0	94	100	P04653|CASA1_SHEEP	Antimicrobial	EROP, MBPDB	10.1002/mnfr.201500182	0	9297396	14611619	56909143	4451582	0.00:1.63:2.57:1.00:0.78
LEQLLRL	883.549	1	0	0	0	0	95	101	P04653|CASA1_SHEEP				6936464	0	0	0	0	64.00:-:-:-:-
LEQLLRLK	1011.64	1	0	0	0	0	95	102	P04653|CASA1_SHEEP				6825545	0	0	0	0	64.00:-:-:-:-
LEQLLRLKKYNVPQLEIVPK	2420.45	0	1	0	0	0	95	114	P04653|CASA1_SHEEP				---	---	---	---	---	---
EQLLRLK	898.56	1	0	0	0	0	96	102	P04653|CASA1_SHEEP				54910504	0	0	0	0	64.00:-:-:-:-
EQLLRLKKY	1189.72	0	1	1	1	1	96	104	P04653|CASA1_SHEEP				0	7002954	18151512	22414075	34857886	0.00:0.31:0.81:1.00:1.56
QLLRLKKY	1060.68	0	0	1	1	1	97	104	P04653|CASA1_SHEEP				0	0	13175654	17413582	29929663	0.00:0.00:0.76:1.00:1.72
RLKKYNVPQ	1144.67	0	0	0	1	1	100	108	P04653|CASA1_SHEEP				0	10314744	7653437	10452286	14187008	0.00:0.10:0.73:1.00:1.36
RLKKYNVPQL	1257.76	0	0	0	1	0	100	109	P04653|CASA1_SHEEP				0	0	89550433	8963728	30812927	0.00:0.00:1.00:1.00:3.44
RLKKYNVPQLE	1386.8	0	0	0	1	1	100	110	P04653|CASA1_SHEEP				0	16308423	33027786	48638804	9878828	0.00:0.34:0.68:1.00:2.03
LKKYNVPQLE	1230.7	0	1	0	0	0	101	110	P04653|CASA1_SHEEP				5181537	30176057	4959383	42679087	38230452	0.12:0.71:1.16:1.00:0.90
LKKYNVPQLEIVPK	1668	1	1	1	0	0	101	114	P04653|CASA1_SHEEP				28801052	3234745	16165325	13431938	47038232	2.14:2.41:1.20:1.00:0.35
KKYNVPQLE	1117.61	0	0	0	1	1	102	110	P04653|CASA1_SHEEP				8705589	20672966	8618208	117026455	20155568	0.07:0.18:0.74:1.00:1.72
KYNVPQL	860.476	0	0	0	0	1	103	109	P04653|CASA1_SHEEP				67167236	0	49150333	101116473	18526709	0.66:0.00:0.49:1.00:1.83
KYNVPQLE	989.518	0	0	0	0	1	103	110	P04653|CASA1_SHEEP				54306793	9191158	8771337	14070764	1801954	0.39:0.65:0.62:1.00:1.28
KYNVPQLEIVPK	1426.82	1	1	1	1	0	103	114	P04653|CASA1_SHEEP				2219586	30035837	20844058	21755056	11742367	1.02:1.38:0.96:1.00:0.54
KYNVPQLEIVPKSAE	1713.93	0	0	0	1	1	103	117	P04653|CASA1_SHEEP				35415997	8039431	77798553	11040104	67519293	0.32:0.73:0.70:1.00:0.61
KYNVPQLEIVPKSAEEQLHS	2308.21	1	0	0	0	0	103	122	P04653|CASA1_SHEEP				3867607	0	0	0	0	64.00:-:-:-:-
KYNVPQLEIVPKSAEEQLHSM	2439.25	1	0	0	0	0	103	123	P04653|CASA1_SHEEP				1587668	2946848	51102056	4340699	4495119	0.37:0.68:1.18:1.00:1.04
YNVPQL	732.381	0	0	0	1	1	104	109	P04653|CASA1_SHEEP				50653165	6170974	7306491	24187434	67303813	0.21:0.26:0.30:1.00:2.78
YNVPQLE	861.423	0	1	1	1	1	104	110	P04653|CASA1_SHEEP				59188824	10891467	4800002	10398869	21340303	0.06:0.10:0.46:1.00:2.05
YNVPQLEIVPK	1298.72	1	1	1	1	1	104	114	P04653|CASA1_SHEEP				40776333	240780	21211387	18123494	9076223	0.22:1.33:1.17:1.00:0.50
YNVPQLEIVPKSAE	1585.84	0	1	1	1	1	104	117	P04653|CASA1_SHEEP				4902166	10745686	17449186	24098394	3902643	0.20:0.45:0.72:1.00:1.62
YNVPQLEIVPKSAEEQ	1842.94	1	0	0	0	0	104	119	P04653|CASA1_SHEEP				50871545	782609	5513797	0	0	64.00:64.00:64.00:-:-
YNVPQLEIVPKSAEEQLH	2093.08	1	1	1	1	1	104	121	P04653|CASA1_SHEEP				90582275	996751	15205222	24234714	2816461	0.37:0.41:0.63:1.00:1.16
YNVPQLEIVPKSAEEQLHS	2180.11	1	1	1	1	0	104	122	P04653|CASA1_SHEEP				22511648	12698396	10829546	105922	95291614	2.13:1.20:1.02:1.00:0.90
YNVPQLEIVPKSAEEQLHSM	2311.15	1	1	0	1	1	104	123	P04653|CASA1_SHEEP				3251877	17746992	6139694	508757	38006887	0.64:0.35:1.21:1.00:0.75
YNVPQLEIVPKSAEEQLHSMK	2439.25	0	0	0	0	1	104	124	P04653|CASA1_SHEEP				15413674	20343315	5114327	32570244	55644365	0.47:0.62:1.57:1.00:1.71
YNVPQLEIVPKSAEEQLHSMKEGN	2739.35	0	0	0	0	1	104	127	P04653|CASA1_SHEEP				2538247	32235088	23775762	19265457	4076313	1.32:1.67:1.23:1.00:2.12
NVPQLE	698.36	0	0	1	1	1	105	110	P04653|CASA1_SHEEP				596562	16882927	28398805	66263914	13353353	0.02:0.03:0.43:1.00:2.02
NVPQLEIVPK	1135.66	1	1	1	1	1	105	114	P04653|CASA1_SHEEP				18324344	22956281	16195806	9047695	58492017	2.03:2.54:1.79:1.00:0.65
NVPQLEIVPKSAE	1422.77	0	0	1	1	1	105	117	P04653|CASA1_SHEEP				50150146	14514966	14407438	19050168	11536613	0.26:0.76:0.76:1.00:0.61
NVPQLEIVPKSAEEQ	1679.87	1	1	1	0	0	105	119	P04653|CASA1_SHEEP				18885328	7883419	7804447	5205571	47371582	3.63:1.51:1.50:1.00:0.91
NVPQLEIVPKSAEEQLH	1930.02	1	0	0	0	0	105	121	P04653|CASA1_SHEEP				15507421	5961154	11850297	14363888	8811842	1.08:0.42:0.83:1.00:0.61
NVPQLEIVPKSAEEQLHS	2017.05	1	1	0	1	0	105	122	P04653|CASA1_SHEEP				2816422	17552963	13871794	18071716	8238779	1.56:0.97:0.77:1.00:0.46
NVPQLEIVPKSAEEQLHSM	2148.09	1	1	1	0	0	105	123	P04653|CASA1_SHEEP				15499415	16615199	2232229	1562014	8517163	0.99:1.06:1.43:1.00:0.55
VPQLEIVP	893.522	1	0	0	0	0	106	113	P04653|CASA1_SHEEP				---	---	---	---	---	---
VPQLEIVPK	1021.62	1	1	0	0	0	106	114	P04653|CASA1_SHEEP				11469235	11428779	8919654	8744298	6150752	64.00:13.07:1.02:1.00:0.70
VPQLEIVPKS	1108.65	1	0	0	0	0	106	115	P04653|CASA1_SHEEP				11986707	6414805	0	0	5298986	64.00:64.00:-:-:64.00
VPQLEIVPKSAEEQ	1565.83	1	0	0	0	0	106	119	P04653|CASA1_SHEEP				45723895	60842566	45848102	0	0	64.00:64.00:64.00:-:-
VPQLEIVPKSAEEQLHS	1903.01	1	0	0	0	0	106	122	P04653|CASA1_SHEEP				56972064	598552	53969867	43138815	0	1.32:1.39:1.25:1.00:0.00
VPQLEIVPKSAEEQLHSM	2034.05	1	0	0	0	0	106	123	P04653|CASA1_SHEEP				66675244	70935345	8852089	64893164	0	1.03:1.09:1.36:1.00:0.00
PQLEIVPK	922.549	1	1	1	1	0	107	114	P04653|CASA1_SHEEP				5576177	17671897	6678721	6195231	595835	9.00:2.85:1.08:1.00:0.96
LEIVPK	697.437	0	1	1	1	1	109	114	P04653|CASA1_SHEEP	ACE-inhibitory	AHTPDB	DOI: 10.1016/j.ijfoodmicro.2013.06.019	3596938	66073257	22103008	2579779	42464402	0.02:0.26:0.86:1.00:1.65
LEIVPKS	784.469	0	0	0	1	0	109	115	P04653|CASA1_SHEEP				0	0	4872766	11711841	23196729	0.00:0.00:0.42:1.00:1.98
LEIVPKSAE	984.549	0	1	1	1	1	109	117	P04653|CASA1_SHEEP				39112958	2743843	11060638	1887152	29674283	0.02:0.15:0.59:1.00:1.57
LEIVPKSAEE	1113.59	0	0	1	1	1	109	118	P04653|CASA1_SHEEP				39782187	894861	5373382	9085928	14066952	0.04:0.10:0.59:1.00:1.55
EIVPK	584.353	0	1	0	1	0	110	114	P04653|CASA1_SHEEP				9021585	19151562	53191457	5468413	6787905	0.02:0.35:0.97:1.00:1.24
EIVPKSAE	871.465	0	0	0	1	1	110	117	P04653|CASA1_SHEEP				---	---	---	---	---	---
EIVPKSAEE	1000.51	0	0	0	0	1	110	118	P04653|CASA1_SHEEP				---	---	---	---	---	---
IVPKSAE	742.423	0	0	1	1	1	111	117	P04653|CASA1_SHEEP				0	52923584	1044855	19882499	4472286	0.00:0.27:0.53:1.00:2.25
IVPKSAEE	871.465	0	0	1	1	1	111	118	P04653|CASA1_SHEEP				0	0	0	0	4583421	-:-:-:-:64.00
IVPKSAEEQLH	1249.67	0	1	1	1	1	111	121	P04653|CASA1_SHEEP				0	3301385	16235112	6515715	22023372	0.00:5.07:2.49:1.00:3.38
IVPKSAEEQLHSM	1467.74	0	0	1	1	0	111	123	P04653|CASA1_SHEEP				---	---	---	---	---	---
VPKSAE	629.338	0	0	1	1	1	112	117	P04653|CASA1_SHEEP				0	8800298	675541	69786053	15625629	0.00:1.26:0.97:1.00:2.24
PKSAEEQLH	1037.51	0	0	1	0	1	113	121	P04653|CASA1_SHEEP				34794727	88522217	2548871	25807234	32483127	0.13:0.34:0.99:1.00:1.26
PKSAEEQLHS	1124.55	0	1	1	1	1	113	122	P04653|CASA1_SHEEP				32980725	94845325	15779075	9176065	11012981	0.36:1.03:1.72:1.00:1.20
PKSAEEQLHSM	1255.59	0	1	1	1	0	113	123	P04653|CASA1_SHEEP				42976083	6722267	14485259	6846346	6627719	0.63:0.98:2.12:1.00:0.97
SAEEQLHS	899.398	1	0	0	0	0	115	122	P04653|CASA1_SHEEP				---	---	---	---	---	---
SAEEQLHSM	1030.44	0	0	1	0	0	115	123	P04653|CASA1_SHEEP				4772054	3032393	11073649	68999	56834204	0.07:0.44:1.60:1.00:0.82
SAEEQLHSMKEGN	1458.64	1	0	0	0	0	115	127	P04653|CASA1_SHEEP				62218964	46040622	0	0	0	64.00:64.00:-:-:-
EEQLHSM	872.37	0	1	1	1	1	117	123	P04653|CASA1_SHEEP				0	0	57275244	42050555	40690308	0.00:0.00:1.36:1.00:0.97
EEQLHSMKEGN	1300.57	1	0	0	0	0	117	127	P04653|CASA1_SHEEP				---	---	---	---	---	---
EQLHSM	743.327	0	1	1	1	1	118	123	P04653|CASA1_SHEEP				0	559595	2275014	23448972	49152305	0.00:0.24:0.97:1.00:2.10
KEGNPAHQKQPM	1363.67	0	0	0	1	1	124	135	P04653|CASA1_SHEEP				0	0	0	421242	13294702	0.00:0.00:0.00:1.00:3.16
KEGNPAHQKQPMIAV	1646.86	0	0	0	0	1	124	138	P04653|CASA1_SHEEP				0	0	0	0	4561482	-:-:-:-:64.00
KEGNPAHQKQPMIAVN	1760.9	0	0	1	1	1	124	139	P04653|CASA1_SHEEP				0	6857188	39716824	50155713	9200178	0.00:0.14:0.79:1.00:1.83
EGNPAHQKQPM	1235.57	0	0	0	1	1	125	135	P04653|CASA1_SHEEP				0	0	8057924	69559705	1568267	0.00:0.00:1.16:1.00:2.25
EGNPAHQKQPMIAVN	1632.8	0	0	0	1	1	125	139	P04653|CASA1_SHEEP				0	612735	9129606	11129022	9795276	0.00:0.55:0.82:1.00:0.88
GNPAHQKQPMIAV	1389.72	0	0	1	0	0	126	138	P04653|CASA1_SHEEP				46656693	67127563	12660575	5994753	10181144	0.78:1.12:2.11:1.00:1.70
GNPAHQKQPMIAVN	1503.76	0	0	1	0	1	126	139	P04653|CASA1_SHEEP				0	24706484	19240634	1196069	12758087	0.00:2.07:1.61:1.00:1.07
IAVNQEL	785.428	0	0	1	1	1	136	142	P04653|CASA1_SHEEP				0	6808442	5007213	13128025	26135367	0.00:0.05:0.38:1.00:1.99
AYFYPQ	787.354	0	0	0	1	1	143	148	P04653|CASA1_SHEEP				0	0	13724848	385493	7055923	0.00:0.00:0.36:1.00:1.83
AYFYPQL	900.438	0	0	1	1	1	143	149	P04653|CASA1_SHEEP				0	0	7956154	15332976	46063857	0.00:0.00:0.52:1.00:3.00
YFYPQL	829.401	0	0	0	1	1	144	149	P04653|CASA1_SHEEP				0	0	9573721	193754	45123853	0.00:0.00:0.49:1.00:2.33
FYPQLFRQF	1244.63	0	0	0	0	1	145	153	P04653|CASA1_SHEEP				0	11502488	0	6841025	10098195	0.00:1.68:0.00:1.00:1.48
LFRQFYQLD	1228.62	0	0	0	1	0	149	157	P04653|CASA1_SHEEP				41206033	5995588	18865349	28943286	42590938	0.14:0.21:0.65:1.00:1.47
DAYPSGAW	865.361	0	0	1	1	1	157	164	P04653|CASA1_SHEEP	ACE-inhibitory, ACE-inhibitory	AHTPDB, BioPepDB, EROP, FeptideDB, MBPDB	10.1016/S0958-6946(98)00048-X	0	0	17514619	79295977	17434275	0.00:0.00:0.22:1.00:2.20
AYPSGAW	750.334	0	0	1	1	1	158	164	P04653|CASA1_SHEEP				9879555	8693455	6424488	21309205	4350226	0.05:0.04:0.30:1.00:2.04
YYLPL	667.358	0	0	0	1	0	165	169	P04653|CASA1_SHEEP				---	---	---	---	---	---
YLPLGTQYTDAPSFSDIPNP	2195.04	1	0	0	0	0	166	185	P04653|CASA1_SHEEP				11052688	11475919	11038918	80807806	69167346	1.37:1.42:1.37:1.00:0.86
YLPLGTQYTDAPSFSDIPNPIGSENSGK	2967.41	1	0	0	0	0	166	193	P04653|CASA1_SHEEP				12930371	13487258	14892784	16478577	15980055	0.78:0.82:0.90:1.00:0.97
GTQYTD	683.276	0	0	0	0	1	170	175	P04653|CASA1_SHEEP				3566606	56482043	0	6764206	12737738	0.05:0.08:0.00:1.00:1.88
GTQYTDAPS	938.398	0	0	0	1	1	170	178	P04653|CASA1_SHEEP				0	0	7908995	21525156	41768354	0.00:0.00:0.37:1.00:1.94
GTQYTDAPSFSDIPNPIGSE	2094.94	0	0	0	0	1	170	189	P04653|CASA1_SHEEP				---	---	---	---	---	---
TQYTDAPSFSDIPNPIGSENSGK	2424.11	1	0	0	1	0	171	193	P04653|CASA1_SHEEP				5633626	47780713	5150421	5315698	5146653	1.06:0.90:0.97:1.00:0.97
YTDAPSF	799.339	0	0	0	1	1	173	179	P04653|CASA1_SHEEP	ACE-inhibitory	AHTPDB	https://doi.org/10.1016/j.idairyj.2017.03.001	0	0	0	63443805	26378271	0.00:0.00:0.00:1.00:4.16
YTDAPSFS	886.371	0	0	1	1	1	173	180	P04653|CASA1_SHEEP				0	0	6350304	16109651	36580044	0.00:0.00:0.39:1.00:2.27
YTDAPSFSDIPNPIGSE	1808.81	0	0	0	0	1	173	189	P04653|CASA1_SHEEP				---	---	---	---	---	---
YTDAPSFSDIPNPIGSENSGK	2195	1	1	1	1	1	173	193	P04653|CASA1_SHEEP				14799148	2395314	19909238	13440414	1415738	1.10:1.78:1.48:1.00:1.05
YTDAPSFSDIPNPIGSENSGKITMP	2637.23	0	0	1	1	1	173	197	P04653|CASA1_SHEEP				---	---	---	---	---	---
TDAPSFSDIPNPIGSENSGK	2031.94	1	1	1	1	1	174	193	P04653|CASA1_SHEEP				24315686	1330103	13126721	14645256	1909634	1.66:0.91:0.90:1.00:1.30
TDAPSFSDIPNPIGSENSGKITMP	2474.16	0	0	1	1	1	174	197	P04653|CASA1_SHEEP				12277076	15048342	20373708	20296427	18568486	0.60:0.74:1.00:1.00:0.91
DAPSFS	622.26	0	0	0	1	0	175	180	P04653|CASA1_SHEEP				38980954	0	20460055	60261367	1154606	0.06:0.00:0.34:1.00:1.92
DAPSFSDIPNPIGSENSGK	1930.89	1	1	0	0	1	175	193	P04653|CASA1_SHEEP				2641192	19365929	26333096	16677219	16994579	1.58:1.16:1.58:1.00:1.02
DAPSFSDIPNPIGSENSGKITMP	2373.12	0	0	1	0	1	175	197	P04653|CASA1_SHEEP				---	---	---	---	---	---
APSFSDIPN	946.44	1	0	0	0	0	176	184	P04653|CASA1_SHEEP				20216134	0	0	23773809	30662441	0.85:0.00:0.00:1.00:1.29
APSFSDIPNP	1043.49	1	0	0	0	0	176	185	P04653|CASA1_SHEEP				24037426	19563032	7491194	69760803	6688966	34.46:2.80:1.07:1.00:0.96
APSFSDIPNPIGSE	1429.67	0	1	1	1	1	176	189	P04653|CASA1_SHEEP				3978701	14719386	31621908	5194921	8174831	0.08:0.28:0.61:1.00:1.57
APSFSDIPNPIGSEN	1543.72	1	1	1	0	0	176	190	P04653|CASA1_SHEEP				30624702	18719562	13621364	19490118	34093708	1.57:0.96:0.70:1.00:1.75
APSFSDIPNPIGSENSG	1687.77	0	0	1	1	1	176	192	P04653|CASA1_SHEEP				6681512	99821533	8349231	11959244	6801356	0.56:0.83:0.70:1.00:0.57
APSFSDIPNPIGSENSGK	1815.86	1	1	1	1	1	176	193	P04653|CASA1_SHEEP				79993836	55551742	51083863	4635145	32021588	1.73:1.20:1.10:1.00:0.69
APSFSDIPNPIGSENSGKITMP	2258.09	1	1	1	1	1	176	197	P04653|CASA1_SHEEP				18809542	31135117	81136577	9347501	1413886	0.20:0.33:0.87:1.00:1.51
APSFSDIPNPIGSENSGKITMPL	2371.17	0	1	1	1	1	176	198	P04653|CASA1_SHEEP				14701294	3233974	4366997	48831875	65516216	0.30:0.66:0.89:1.00:1.34
APSFSDIPNPIGSENSGKITMPLW	2557.25	1	1	1	1	1	176	199	P04653|CASA1_SHEEP				37502703	23613687	3264149	33909846	38367332	11.06:0.70:0.96:1.00:1.13
SFSDIPNP	875.403	1	0	0	0	0	178	185	P04653|CASA1_SHEEP				10754296	10591454	0	0	48788724	64.00:64.00:-:-:64.00
SFSDIPNPIGSE	1261.58	0	1	1	1	0	178	189	P04653|CASA1_SHEEP				0	7475812	6440556	87437164	58773816	0.00:0.85:0.74:1.00:0.67
SFSDIPNPIGSENSGK	1647.77	1	1	1	1	1	178	193	P04653|CASA1_SHEEP				20023094	54115625	55454106	32808623	11281744	0.61:1.65:1.69:1.00:0.34
SFSDIPNPIGSENSGKITMP	2090	0	0	1	1	1	178	197	P04653|CASA1_SHEEP				79427124	96400903	13853014	14201823	21646658	0.56:0.68:0.98:1.00:1.52
SFSDIPNPIGSENSGKITMPL	2203.08	0	0	0	1	1	178	198	P04653|CASA1_SHEEP				35983084	49413287	12660322	17084961	1827858	0.21:0.29:0.74:1.00:1.07
SFSDIPNPIGSENSGKITMPLW	2389.16	1	0	1	1	1	178	199	P04653|CASA1_SHEEP				14189946	97612854	16459583	14415894	14552468	0.98:0.68:1.14:1.00:1.01
FSDIPNPIG	958.476	0	0	0	1	1	179	187	P04653|CASA1_SHEEP				0	0	0	70927124	10832144	0.00:0.00:0.00:1.00:1.53
FSDIPNPIGSE	1174.55	0	0	1	1	1	179	189	P04653|CASA1_SHEEP				89625995	17327893	51771143	17486889	16642469	0.05:0.10:0.30:1.00:0.95
FSDIPNPIGSENSGK	1560.74	1	1	1	1	1	179	193	P04653|CASA1_SHEEP				4514477	5832641	890401	79661577	8289733	0.06:0.73:1.12:1.00:1.04
FSDIPNPIGSENSGKITMP	2002.97	0	1	1	1	1	179	197	P04653|CASA1_SHEEP				27817002	26894106	60227686	51837925	59262285	0.54:0.52:1.16:1.00:1.14
FSDIPNPIGSENSGKITMPL	2116.05	0	0	1	1	1	179	198	P04653|CASA1_SHEEP				3684638	48843445	85792426	7374009	10434246	0.50:0.66:1.16:1.00:1.42
FSDIPNPIGSENSGKITMPLW	2302.13	0	0	1	1	1	179	199	P04653|CASA1_SHEEP				9301351	0	1225541	15363374	11005054	0.61:0.00:0.80:1.00:0.72
SDIPNPIGSE	1027.48	0	1	1	1	1	180	189	P04653|CASA1_SHEEP				0	6819641	90931793	28884487	9074166	0.00:0.24:0.31:1.00:3.14
SDIPNPIGSENSGK	1413.67	1	1	1	1	1	180	193	P04653|CASA1_SHEEP				40885784	27811829	19576312	24200164	74256506	1.69:1.15:0.81:1.00:0.31
SDIPNPIGSENSGKITMP	1855.9	1	0	0	0	0	180	197	P04653|CASA1_SHEEP				6084118	12786973	34456226	2409517	3370656	0.25:0.53:1.43:1.00:1.40
SDIPNPIGSENSGKITMPL	1968.98	0	1	0	1	1	180	198	P04653|CASA1_SHEEP				20586965	573358	43227026	8127049	83079034	25.33:64.00:5.32:1.00:1.02
SDIPNPIGSENSGKITMPLW	2155.06	1	1	1	1	1	180	199	P04653|CASA1_SHEEP				8298704	38119639	894659	7403298	40568042	1.12:0.51:1.21:1.00:0.55
DIPNPIGS	811.408	1	0	0	0	1	181	188	P04653|CASA1_SHEEP				43525943	0	6132325	7739736	9271232	0.56:0.00:0.79:1.00:1.20
DIPNPIGSE	940.45	0	1	1	1	1	181	189	P04653|CASA1_SHEEP				35141223	10164606	17095613	52092832	12577823	0.02:0.02:0.33:1.00:2.41
DIPNPIGSEN	1054.49	0	0	0	1	1	181	190	P04653|CASA1_SHEEP				---	---	---	---	---	---
DIPNPIGSENSGK	1326.64	1	1	1	1	1	181	193	P04653|CASA1_SHEEP				61300854	3452091	17878745	14304603	27643066	4.29:2.41:1.25:1.00:1.93
DIPNPIGSENSGKIT	1540.77	1	1	1	0	0	181	195	P04653|CASA1_SHEEP				68170957	40114102	18038704	20356493	9472754	3.35:1.97:0.89:1.00:0.47
DIPNPIGSENSGKITMP	1768.87	1	1	1	1	0	181	197	P04653|CASA1_SHEEP				2204707	18596031	31081343	12203798	12603452	1.81:1.52:2.55:1.00:1.03
DIPNPIGSENSGKITMPL	1881.95	0	0	1	0	0	181	198	P04653|CASA1_SHEEP				40907007	60611206	54282605	0	0	64.00:64.00:64.00:-:-
DIPNPIGSENSGKITMPLW	2068.03	1	0	1	1	0	181	199	P04653|CASA1_SHEEP				66275964	7137351	1285843	918634	7785094	0.72:0.78:1.40:1.00:0.85
IPNPIGS	696.381	1	0	0	0	0	182	188	P04653|CASA1_SHEEP				---	---	---	---	---	---
IPNPIGSE	825.423	0	1	1	1	1	182	189	P04653|CASA1_SHEEP	ACE-inhibitory	AHTPDB, BioPepDB	DOI: 10.1016/j.ijfoodmicro.2013.06.019	7140417	68091963	5376762	10305694	2690032	0.69:0.66:0.52:1.00:2.61
IPNPIGSEN	939.466	1	1	0	0	0	182	190	P04653|CASA1_SHEEP				46262488	0	0	0	0	64.00:-:-:-:-
IPNPIGSENS	1026.5	1	0	0	0	0	182	191	P04653|CASA1_SHEEP				---	---	---	---	---	---
IPNPIGSENSGK	1211.61	1	1	1	0	1	182	193	P04653|CASA1_SHEEP				23888281	16777479	31393916	68305475	12901208	34.97:24.56:4.60:1.00:1.89
IPNPIGSENSGKIT	1425.75	1	1	0	0	0	182	195	P04653|CASA1_SHEEP				8668876	3423913	102329553	70179596	6551439	12.35:4.88:1.46:1.00:0.93
IPNPIGSENSGKITMP	1653.84	1	1	0	0	0	182	197	P04653|CASA1_SHEEP				17322354	16294426	97960297	54440326	58635767	3.18:2.99:1.80:1.00:1.08
IPNPIGSENSGKITMPL	1766.92	1	1	0	0	0	182	198	P04653|CASA1_SHEEP				74320404	9387677	9519501	5450175	7175388	1.36:1.72:1.75:1.00:1.32
IPNPIGSENSGKITMPLW	1953	1	1	1	1	1	182	199	P04653|CASA1_SHEEP				4851922	24896379	15408582	25084185	51826895	19.34:9.93:6.14:1.00:2.07
PNPIGSE	712.339	0	0	1	1	1	183	189	P04653|CASA1_SHEEP				0	64824426	36899429	12582127	32010213	0.00:0.05:0.29:1.00:2.54
PNPIGSEN	826.382	0	0	0	0	1	183	190	P04653|CASA1_SHEEP				---	---	---	---	---	---
NPIGSENS	816.361	1	0	0	0	0	184	191	P04653|CASA1_SHEEP				---	---	---	---	---	---
NPIGSENSGKIT	1215.61	1	0	0	0	0	184	195	P04653|CASA1_SHEEP				28083618	90518097	0	0	0	64.00:64.00:-:-:-
NPIGSENSGKITMPLW	1742.87	0	1	0	0	0	184	199	P04653|CASA1_SHEEP				93301825	26000056	10275984	7047777	8089311	1.32:3.69:1.46:1.00:1.15
PIGSENSGK	887.435	1	0	0	0	0	185	193	P04653|CASA1_SHEEP				9943297	0	0	0	0	64.00:-:-:-:-
PIGSENSGKIT	1101.57	1	0	0	0	0	185	195	P04653|CASA1_SHEEP				36464219	6708129	0	0	0	64.00:64.00:-:-:-
PIGSENSGKITMP	1329.66	1	1	0	0	0	185	197	P04653|CASA1_SHEEP				5184384	32295034	53225073	47105707	6799664	11.01:6.86:1.13:1.00:1.44
PIGSENSGKITMPL	1442.74	1	1	0	0	0	185	198	P04653|CASA1_SHEEP				8531943	16867246	53443713	4579685	48818335	1.86:3.68:1.17:1.00:1.07
PIGSENSGKITMPLW	1628.82	1	1	1	1	0	185	199	P04653|CASA1_SHEEP				6707208	5266043	21045127	557554	90659467	64.00:64.00:3.77:1.00:1.63
IGSENSGKIT	1004.51	1	0	0	0	0	186	195	P04653|CASA1_SHEEP				25294756	5852694	0	0	0	64.00:64.00:-:-:-
IGSENSGKITMPLW	1531.77	1	1	0	0	0	186	199	P04653|CASA1_SHEEP				1751815	12709671	15421461	132395	14203188	13.23:9.60:1.16:1.00:1.07
GSENSGKIT	891.43	1	0	0	0	0	187	195	P04653|CASA1_SHEEP				---	---	---	---	---	---
SENSGKITMPLW	1361.66	1	1	0	0	0	188	199	P04653|CASA1_SHEEP				54734175	23941743	13822208	1448962	12512776	3.78:1.65:0.95:1.00:0.86
NSGKITMPL	959.511	0	0	0	1	1	190	198	P04653|CASA1_SHEEP				0	19171812	37717358	10712098	276118	0.00:0.18:0.35:1.00:2.58
NSGKITMPLW	1145.59	0	0	1	1	1	190	199	P04653|CASA1_SHEEP				13076234	2048473	11239627	1725456	4343603	0.08:0.12:0.65:1.00:2.52
SGKITMPLW	1031.55	1	0	0	0	0	191	199	P04653|CASA1_SHEEP				20358174	26906807	4928064	45318896	101374286	4.49:0.59:1.09:1.00:0.22
GKITMPLW	944.515	1	0	0	0	0	192	199	P04653|CASA1_SHEEP				11951643	0	0	0	0	64.00:-:-:-:-
KHKMEHVSSSEEPINISQE	2208.05	0	0	1	1	1	1	19	P04654|CASA2_SHEEP				33477588	2082322	50340156	52219688	6127124	0.06:0.40:0.96:1.00:1.17
KHKMEHVSSSEEPINISQEIYK	2612.29	0	0	1	1	1	1	22	P04654|CASA2_SHEEP				15985165	3158767	36801152	30354285	22452786	0.53:1.04:1.21:1.00:0.74
KHKMEHVSSSEEPINISQEIYKQE	2869.39	0	0	1	1	1	1	24	P04654|CASA2_SHEEP				19533455	18826965	55546865	29571772	3328991	0.66:0.64:1.88:1.00:1.13
KHKMEHVSSSEEPINISQEIYKQEK	2997.49	1	1	1	1	1	1	25	P04654|CASA2_SHEEP				61763623	583279	22104436	15558387	10386189	0.40:0.37:1.42:1.00:0.67
HKMEHVSSSEEPINISQE	2079.95	0	0	1	0	0	2	19	P04654|CASA2_SHEEP				---	---	---	---	---	---
HKMEHVSSSEEPINISQEIY	2356.1	0	0	1	1	0	2	21	P04654|CASA2_SHEEP				61761035	7186713	92940625	8905814	6892862	0.69:0.81:1.04:1.00:0.77
HKMEHVSSSEEPINISQEIYK	2484.2	1	0	1	1	1	2	22	P04654|CASA2_SHEEP				19684119	1965258	5915721	49071455	28009495	0.40:0.40:1.21:1.00:0.57
HKMEHVSSSEEPINISQEIYKQE	2741.3	0	0	1	1	0	2	24	P04654|CASA2_SHEEP				4881512	5952741	11077765	10560249	5243528	0.46:0.56:1.05:1.00:0.50
HKMEHVSSSEEPINISQEIYKQEK	2869.39	1	1	1	1	1	2	25	P04654|CASA2_SHEEP				2155644	25125933	6440229	4863592	32077173	0.44:0.52:1.32:1.00:0.66
MEHVSSSEEPINISQE	1814.8	0	0	1	1	1	4	19	P04654|CASA2_SHEEP				---	---	---	---	---	---
MEHVSSSEEPINISQEIYKQEK	2604.24	0	0	1	1	0	4	25	P04654|CASA2_SHEEP				5195838	9071192	106649	98907996	8001692	0.53:0.92:1.08:1.00:0.81
EHVSSSEEPIN	1226.54	1	1	0	0	0	5	15	P04654|CASA2_SHEEP				18120902	11528934	5978211	6916696	68176953	2.62:1.67:0.86:1.00:0.99
EHVSSSEEPINISQE	1683.76	1	1	1	1	1	5	19	P04654|CASA2_SHEEP				31709795	22571736	15936622	66651044	7271681	4.76:3.39:2.39:1.00:1.09
EHVSSSEEPINISQEIY	1959.91	1	1	1	1	0	5	21	P04654|CASA2_SHEEP				4606899	3753999	32530828	13717615	64501965	3.36:2.74:2.37:1.00:0.47
EHVSSSEEPINISQEIYK	2088	1	1	1	1	1	5	22	P04654|CASA2_SHEEP				10861743	7140596	67587744	45875195	1512147	2.37:1.56:1.47:1.00:0.33
EHVSSSEEPINISQEIYKQE	2345.1	1	1	1	1	1	5	24	P04654|CASA2_SHEEP				20359127	16389182	16005653	11362052	69968695	1.79:1.44:1.41:1.00:0.62
EHVSSSEEPINISQEIYKQEK	2473.2	1	1	1	1	1	5	25	P04654|CASA2_SHEEP				63285293	40859668	30802632	35395217	21975632	1.79:1.15:0.87:1.00:0.62
HVSSSEEPINISQE	1554.72	1	1	0	0	0	6	19	P04654|CASA2_SHEEP				12697058	6995176	50042136	0	41108054	64.00:64.00:64.00:-:64.00
HVSSSEEPINISQEIY	1830.86	1	1	0	0	0	6	21	P04654|CASA2_SHEEP				1319825	80316315	7341861	4927504	0	2.68:1.63:1.49:1.00:0.00
HVSSSEEPINISQEIYK	1958.96	1	1	1	0	0	6	22	P04654|CASA2_SHEEP				28441123	19070334	76052673	55228357	0	5.15:3.45:1.38:1.00:0.00
HVSSSEEPINISQEIYKQE	2216.06	1	0	0	0	0	6	24	P04654|CASA2_SHEEP				37957672	0	2317887	18598248	14907678	0.20:0.00:1.25:1.00:0.80
HVSSSEEPINISQEIYKQEK	2344.15	1	0	0	0	0	6	25	P04654|CASA2_SHEEP				6241824	9461386	11038848	11093705	8899797	0.56:0.85:1.00:1.00:0.80
VSSSEEPIN	960.44	1	1	0	0	0	7	15	P04654|CASA2_SHEEP				---	---	---	---	---	---
VSSSEEPINISQEIYK	1821.9	1	1	0	0	0	7	22	P04654|CASA2_SHEEP				47738373	748784	555968	0	0	64.00:64.00:64.00:-:-
VSSSEEPINISQEIYKQE	2079	1	1	1	0	0	7	24	P04654|CASA2_SHEEP				4960729	5596213	5759144	5183215	0	0.96:1.08:1.11:1.00:0.00
VSSSEEPINISQEIYKQEK	2207.1	1	1	1	1	1	7	25	P04654|CASA2_SHEEP				34962808	21346213	24193052	23160688	97602075	1.51:0.92:1.04:1.00:0.42
SSSEEPINISQEIYK	1722.83	1	1	0	0	0	8	22	P04654|CASA2_SHEEP				51308093	6591242	50503302	0	0	64.00:64.00:64.00:-:-
SSEEPINIS	974.456	0	1	1	1	1	9	17	P04654|CASA2_SHEEP				0	0	0	47440344	6562026	0.00:0.00:0.00:1.00:1.38
SSEEPINISQEIYK	1635.8	0	1	1	1	1	9	22	P04654|CASA2_SHEEP				17861709	14485492	12619686	11456195	10978546	1.56:1.26:1.10:1.00:0.96
SSEEPINISQEIYKQE	1892.9	1	0	0	0	0	9	24	P04654|CASA2_SHEEP				---	---	---	---	---	---
SSEEPINISQEIYKQEK	2021	1	1	0	1	0	9	25	P04654|CASA2_SHEEP				34308274	25167947	19512744	18975514	80523444	1.81:1.33:1.03:1.00:0.42
SEEPINISQEIYKQEK	1933.96	1	1	1	1	0	10	25	P04654|CASA2_SHEEP				26151013	14761041	79094147	7429271	5474452	3.52:1.99:1.06:1.00:0.74
EEPINISQE	1057.49	0	0	0	0	1	11	19	P04654|CASA2_SHEEP				---	---	---	---	---	---
EEPINISQEIYK	1461.74	1	1	1	1	1	11	22	P04654|CASA2_SHEEP				31111982	4527598	3303684	47739365	4995671	0.65:0.95:0.69:1.00:1.05
EEPINISQEIYKQE	1718.84	1	1	1	0	0	11	24	P04654|CASA2_SHEEP				11259707	65649896	7885285	0	0	64.00:64.00:64.00:-:-
EEPINISQEIYKQEK	1846.93	1	1	1	0	0	11	25	P04654|CASA2_SHEEP				76275693	36041577	24079902	11068044	0	6.89:3.26:2.18:1.00:0.00
EPINISQE	928.45	1	1	0	0	0	12	19	P04654|CASA2_SHEEP				39515874	5420393	0	4261998	416347	9.27:1.27:0.00:1.00:0.98
EPINISQEIYK	1332.69	1	1	0	0	0	12	22	P04654|CASA2_SHEEP				30559612	93914825	595276	5797082	56133636	5.27:1.62:1.03:1.00:0.97
EPINISQEIYKQE	1589.79	1	0	0	0	0	12	24	P04654|CASA2_SHEEP				39315237	4139417	0	0	0	64.00:64.00:-:-:-
EPINISQEIYKQEK	1717.89	1	0	0	0	0	12	25	P04654|CASA2_SHEEP				77555457	5877581	0	0	0	64.00:64.00:-:-:-
PINISQE	799.408	1	1	0	1	0	13	19	P04654|CASA2_SHEEP				35031674	0	84993884	12122394	1402098	0.29:0.00:0.70:1.00:1.16
PINISQEIYK	1203.65	1	1	1	1	1	13	22	P04654|CASA2_SHEEP				19717196	15985894	13457463	14791947	9310799	1.33:1.08:0.91:1.00:0.63
PINISQEIYKQE	1460.75	1	0	0	0	0	13	24	P04654|CASA2_SHEEP				---	---	---	---	---	---
PINISQEIYKQEK	1588.85	1	1	1	1	1	13	25	P04654|CASA2_SHEEP				9252587	4291367	25765498	2325681	11874075	3.98:1.85:1.11:1.00:0.51
INISQEIYKQEK	1491.79	1	1	1	0	0	14	25	P04654|CASA2_SHEEP				111504	74447345	0	46926627	0	2.38:1.59:0.00:1.00:0.00
NISQEIYK	993.513	1	1	1	1	1	15	22	P04654|CASA2_SHEEP				1689445	12572113	5102564	6342028	0	2.66:1.98:0.80:1.00:0.00
NISQEIYKQEK	1378.71	1	1	1	1	1	15	25	P04654|CASA2_SHEEP				20173287	11546771	8851266	72724443	279279	2.77:1.59:1.22:1.00:0.38
ISQEIYK	879.47	1	1	1	1	1	16	22	P04654|CASA2_SHEEP				71544214	0	17725701	24243735	45002046	2.95:0.00:0.73:1.00:1.86
ISQEIYKQE	1136.57	1	0	0	0	0	16	24	P04654|CASA2_SHEEP				7808235	14985464	17361648	20741763	30636646	3.76:0.72:0.84:1.00:1.48
ISQEIYKQEK	1264.67	1	1	1	1	0	16	25	P04654|CASA2_SHEEP				18835105	38730767	0	0	0	64.00:64.00:-:-:-
SQEIYK	766.386	1	1	1	1	1	17	22	P04654|CASA2_SHEEP				50176035	0	0	0	3822333	64.00:-:-:-:64.00
SQEIYKQEK	1151.58	1	1	1	1	0	17	25	P04654|CASA2_SHEEP				36715938	7975823	19789962	13566791	12906947	27.06:5.88:1.46:1.00:0.95
SQEIYKQEKN	1265.63	1	0	0	0	0	17	26	P04654|CASA2_SHEEP				---	---	---	---	---	---
QEIYK	679.354	1	0	0	0	0	18	22	P04654|CASA2_SHEEP				2101083	6624259	14089873	15347897	11631664	1.37:0.43:0.92:1.00:0.76
QEIYKQ	807.413	0	0	0	1	1	18	23	P04654|CASA2_SHEEP				---	---	---	---	---	---
QEIYKQE	936.455	0	0	1	1	1	18	24	P04654|CASA2_SHEEP				0	7200251	8335615	15085775	1195643	0.00:0.48:0.55:1.00:0.79
QEIYKQEK	1064.55	1	0	0	0	0	18	25	P04654|CASA2_SHEEP				---	---	---	---	---	---
EIYKQE	808.397	1	0	0	0	0	19	24	P04654|CASA2_SHEEP				---	---	---	---	---	---
EIYKQEK	936.492	1	1	0	0	0	19	25	P04654|CASA2_SHEEP				42651483	0	0	0	0	64.00:-:-:-:-
IYKQEK	807.449	1	0	1	1	1	20	25	P04654|CASA2_SHEEP				---	---	---	---	---	---
YKQEK	694.365	1	0	0	1	0	21	25	P04654|CASA2_SHEEP				47144574	0	0	0	0	64.00:-:-:-:-
NMAIHPRKE	1094.57	0	0	1	1	1	26	34	P04654|CASA2_SHEEP				0	0	55729095	0	0	-:-:64.00:-:-
NMAIHPRKEKL	1335.74	0	0	0	0	1	26	36	P04654|CASA2_SHEEP				---	---	---	---	---	---
VVRNADEEEY	1222.55	0	0	0	0	1	44	53	P04654|CASA2_SHEEP				0	0	51138812	6378824	10941996	0.00:0.00:0.80:1.00:1.72
EEEYSIR	924.419	0	1	1	1	1	50	56	P04654|CASA2_SHEEP				0	76467883	24949338	31220444	18093241	0.00:0.24:0.80:1.00:0.58
SIRSSSEESAEVAPEEV	1804.83	1	1	1	0	0	54	70	P04654|CASA2_SHEEP				4696951	0	0	0	0	64.00:-:-:-:-
SSSEESAEVAPEEVK	1576.71	1	0	0	0	0	57	71	P04654|CASA2_SHEEP				---	---	---	---	---	---
SAEVAPEEV	929.434	1	1	1	1	1	62	70	P04654|CASA2_SHEEP				---	---	---	---	---	---
VAPEEVK	770.417	0	0	0	0	1	65	71	P04654|CASA2_SHEEP				---	---	---	---	---	---
VAPEEVKITVD	1198.64	0	0	1	1	1	65	75	P04654|CASA2_SHEEP				0	27556023	8911051	935141	13103663	0.00:0.29:0.95:1.00:1.40
APEEVK	671.349	0	0	0	1	1	66	71	P04654|CASA2_SHEEP				0	0	66780945	7336523	57268994	0.00:0.00:0.91:1.00:0.78
PEEVK	600.312	0	0	1	1	1	67	71	P04654|CASA2_SHEEP				0	0	10867212	17646804	2281547	0.00:0.00:0.62:1.00:1.29
PEEVKIT	814.444	0	1	1	1	1	67	73	P04654|CASA2_SHEEP				35938852	50653717	14187664	18508386	40472617	0.19:0.27:0.77:1.00:2.19
EVKITVD	802.444	0	0	1	1	1	69	75	P04654|CASA2_SHEEP				35169638	58317664	36112246	7058919	12566218	0.05:0.08:0.51:1.00:1.78
VKITVDDK	916.523	1	0	0	0	0	70	77	P04654|CASA2_SHEEP				40707556	0	0	0	0	64.00:-:-:-:-
VKITVDDKHY	1216.65	1	0	0	0	0	70	79	P04654|CASA2_SHEEP				44406528	0	0	0	0	64.00:-:-:-:-
VKITVDDKHYQ	1344.7	1	1	0	0	0	70	80	P04654|CASA2_SHEEP				1822337	20081951	77615244	7686704	8737006	23.71:2.61:10.10:1.00:11.37
VKITVDDKHYQK	1472.8	1	1	0	0	0	70	81	P04654|CASA2_SHEEP				74262954	27340369	22283652	14031073	10999822	5.29:1.95:1.59:1.00:0.78
KITVDDK	817.455	1	0	0	0	0	71	77	P04654|CASA2_SHEEP				---	---	---	---	---	---
KITVDDKHY	1117.58	1	0	0	0	0	71	79	P04654|CASA2_SHEEP				---	---	---	---	---	---
KITVDDKHYQ	1245.64	1	0	0	0	0	71	80	P04654|CASA2_SHEEP				4448498	7678282	0	0	0	64.00:64.00:-:-:-
KITVDDKHYQK	1373.73	1	0	0	0	0	71	81	P04654|CASA2_SHEEP				2377554	6320929	0	0	0	64.00:64.00:-:-:-
ITVDDKHYQ	1117.54	1	0	0	0	0	72	80	P04654|CASA2_SHEEP				39181492	5449814	0	0	5156699	64.00:64.00:-:-:64.00
ITVDDKHYQK	1245.64	1	0	0	0	0	72	81	P04654|CASA2_SHEEP				1186988	24483723	13127487	10047272	49477075	1.18:2.44:1.31:1.00:4.92
TVDDKHYQ	1004.46	1	0	0	0	0	73	80	P04654|CASA2_SHEEP				18205444	0	0	0	47174545	64.00:-:-:-:64.00
TVDDKHYQK	1132.55	1	0	0	0	0	73	81	P04654|CASA2_SHEEP				23300603	74076855	0	47389438	4596306	4.92:1.56:0.00:1.00:0.97
VDDKHYQ	903.409	1	0	0	0	0	74	80	P04654|CASA2_SHEEP				---	---	---	---	---	---
VDDKHYQK	1031.5	1	0	0	0	0	74	81	P04654|CASA2_SHEEP				14391227	0	45919998	5634367	13716499	2.55:0.00:0.81:1.00:2.43
DDKHYQ	804.34	1	0	0	0	0	75	80	P04654|CASA2_SHEEP				14105684	0	0	0	0	64.00:-:-:-:-
DDKHYQK	932.435	1	0	0	0	0	75	81	P04654|CASA2_SHEEP				34844065	72777374	0	0	0	64.00:64.00:-:-:-
DKHYQK	817.408	1	0	0	0	0	76	81	P04654|CASA2_SHEEP				---	---	---	---	---	---
DKHYQKALNEIN	1471.74	0	0	1	1	1	76	87	P04654|CASA2_SHEEP				0	5910145	2187914	17073804	3111775	0.00:0.35:1.28:1.00:1.82
ALNEINQFYQK	1366.69	0	1	1	1	1	82	92	P04654|CASA2_SHEEP	ACE-inhibitory	AHTPDB, BioPepDB, EROP, FeptideDB, MBPDB	10.1016/S0014-5793(02)03576-7	7597215	13167645	15475226	16327521	2307405	0.47:0.81:0.95:1.00:1.41
ALNEINQFYQKFPQ	1738.87	0	0	0	0	1	82	95	P04654|CASA2_SHEEP				0	58070526	61465924	6411305	69381995	0.00:0.91:0.96:1.00:1.08
ALNEINQFYQKFPQY	1901.93	1	1	0	0	0	82	96	P04654|CASA2_SHEEP				24492573	28055352	2633336	4313568	5792979	0.57:0.65:0.61:1.00:1.34
NEINQF	763.35	0	0	0	1	1	84	89	P04654|CASA2_SHEEP				0	90857434	41168145	81511147	12958391	0.00:0.11:0.51:1.00:1.59
NEINQFY	926.413	0	1	0	1	1	84	90	P04654|CASA2_SHEEP				3357129	529106	70754614	12210736	15306448	0.27:0.43:0.58:1.00:1.25
NEINQFYQK	1182.57	0	0	0	1	1	84	92	P04654|CASA2_SHEEP				40277066	8528259	2785735	4135101	49575786	0.10:0.21:0.67:1.00:1.20
EINQFY	812.37	0	1	1	0	0	85	90	P04654|CASA2_SHEEP				3019035	70525433	31255632	4360387	46651416	0.07:0.16:0.72:1.00:1.07
EINQFYQ	940.429	0	1	1	1	1	85	91	P04654|CASA2_SHEEP				24566956	14188298	87221124	13951272	23753823	1.76:1.02:0.63:1.00:1.70
EINQFYQKFPQY	1603.77	0	1	1	1	1	85	96	P04654|CASA2_SHEEP				581257	8104004	5986119	7132756	6462722	0.81:1.14:0.84:1.00:0.91
NQFYQK	826.397	0	0	1	0	0	87	92	P04654|CASA2_SHEEP				---	---	---	---	---	---
QFYQKFPQY	1247.6	0	1	1	0	1	88	96	P04654|CASA2_SHEEP				0	14902219	24449578	2090487	13604935	0.00:0.71:1.17:1.00:0.65
QFYQKFPQYLQ	1488.74	0	1	1	1	1	88	98	P04654|CASA2_SHEEP				3360579	82919073	12611057	11090258	15745054	0.30:0.75:1.14:1.00:1.42
QFYQKFPQYLQY	1651.8	0	0	1	1	1	88	99	P04654|CASA2_SHEEP				20039373	16273579	24710671	25393455	20591396	0.79:0.64:0.97:1.00:0.81
FYQKFPQ	956.476	0	0	0	0	1	89	95	P04654|CASA2_SHEEP				0	0	0	5850833	4942189	0.00:0.00:0.00:1.00:0.84
FYQKFPQYLQY	1523.74	0	0	1	0	0	89	99	P04654|CASA2_SHEEP				18404465	1924342	9566755	11066742	8084831	1.66:1.74:0.86:1.00:0.73
YQKFPQ	809.407	0	0	1	1	1	90	95	P04654|CASA2_SHEEP				0	9683052	5810538	11715576	2329698	0.00:0.08:0.50:1.00:1.99
YQKFPQY	972.471	0	0	0	0	1	90	96	P04654|CASA2_SHEEP	ACE-inhibitory, Antioxidant	AHTPDB, EROP	10.3168/jds.S0022-0302(06)72370-0, 10.1016/j.idairyj.2013.05.008	0	6467387	10338992	9557375	16857308	0.00:0.68:1.08:1.00:1.76
YQKFPQYLQ	1213.61	0	0	1	0	1	90	98	P04654|CASA2_SHEEP				10578116	10379554	4402454	45322603	49972285	0.23:0.23:0.97:1.00:1.10
YQKFPQYLQY	1376.68	0	1	1	1	1	90	99	P04654|CASA2_SHEEP	ACE-inhibitory	EROP, MBPDB	10.1016/j.peptides.2017.09.021	7163651	60297905	12050865	11496663	7609479	0.06:0.52:1.05:1.00:0.66
QKFPQY	809.407	0	0	0	0	1	91	96	P04654|CASA2_SHEEP				---	---	---	---	---	---
QKFPQYL	922.491	0	0	0	0	1	91	97	P04654|CASA2_SHEEP				0	0	0	51237115	10681611	0.00:0.00:0.00:1.00:2.08
KFPQYLQ	922.491	0	0	1	1	1	92	98	P04654|CASA2_SHEEP				0	0	10073715	11599629	23948027	0.00:0.00:0.87:1.00:2.06
FPQYLQ	794.396	0	0	0	1	1	93	98	P04654|CASA2_SHEEP				11226333	12009403	14652218	4277269	76272837	0.26:0.28:0.34:1.00:1.78
FPQYLQY	957.46	0	0	0	1	1	93	99	P04654|CASA2_SHEEP	ACE-inhibitory	AHTPDB, EROP, FeptideDB, MBPDB	10.1016/S0014-5793(02)03576-7	0	0	6855141	75237933	11392917	0.00:0.00:0.91:1.00:1.51
YLYQGPIVLNPWDQVKR	2088.12	0	1	1	1	1	99	115	P04654|CASA2_SHEEP				0	11042878	3417265	33345757	5604701	0.00:0.33:1.02:1.00:1.68
YLYQGPIVLNPWDQVKRN	2202.16	0	0	1	0	1	99	116	P04654|CASA2_SHEEP				0	0	0	0	5346408	-:-:-:-:64.00
LYQGPIVLNPWDQVK	1768.95	0	1	1	1	1	100	114	P04654|CASA2_SHEEP				9671799	11264054	100576514	14451018	26870022	0.67:0.78:0.70:1.00:1.86
LYQGPIVLNPWDQVKR	1925.05	1	1	1	1	1	100	115	P04654|CASA2_SHEEP				86586664	5663818	9074281	9976753	13781274	0.09:0.57:0.91:1.00:1.38
LYQGPIVLNPWDQVKRN	2039.1	0	1	1	1	1	100	116	P04654|CASA2_SHEEP				0	10326486	9118957	83923956	13697147	0.00:1.23:1.09:1.00:1.63
LYQGPIVLNPWDQVKRNAGPFTPTVN	2923.53	0	0	0	0	1	100	125	P04654|CASA2_SHEEP				10740725	17112759	7198509	1270833	22531675	0.85:1.35:0.57:1.00:1.77
LYQGPIVLNPWDQVKRNAGPFTPTVNRE	3208.68	0	0	0	1	1	100	127	P04654|CASA2_SHEEP				3092329	5585097	88683575	82602094	14470602	0.37:0.68:1.07:1.00:1.75
YQGPIVLN	902.486	0	0	0	1	1	101	108	P04654|CASA2_SHEEP				0	0	5872367	8493623	16475784	0.00:0.00:0.69:1.00:1.94
YQGPIVLNPWDQVK	1655.87	0	0	1	1	1	101	114	P04654|CASA2_SHEEP				30838257	6255769	7839181	7444042	14679781	0.41:0.84:1.05:1.00:1.97
YQGPIVLNPWDQVKR	1811.97	0	1	1	1	1	101	115	P04654|CASA2_SHEEP				14113358	17667416	34276985	46872305	69314473	0.30:0.38:0.73:1.00:1.48
YQGPIVLNPWDQVKRN	1926.01	0	1	1	1	1	101	116	P04654|CASA2_SHEEP				36962027	9603015	8388156	79629584	17390348	0.46:1.21:1.05:1.00:2.18
YQGPIVLNPWDQVKRNAGPFTPTVNRE	3095.59	0	0	0	0	1	101	127	P04654|CASA2_SHEEP				---	---	---	---	---	---
QGPIVLN	739.423	0	0	0	1	0	102	108	P04654|CASA2_SHEEP				0	0	20652395	44535225	59542373	0.00:0.00:0.46:1.00:1.34
QGPIVLNPW	1022.55	0	0	0	0	1	102	110	P04654|CASA2_SHEEP				3569824	5341343	16988784	33147473	47823784	0.11:0.16:0.51:1.00:1.44
QGPIVLNPWDQVK	1492.8	0	1	1	1	1	102	114	P04654|CASA2_SHEEP				0	7433691	2005731	1995572	27739255	0.00:0.37:1.01:1.00:1.39
QGPIVLNPWDQVKR	1648.9	0	1	1	1	1	102	115	P04654|CASA2_SHEEP				0	47954976	117752705	10266554	11189528	0.00:0.47:1.15:1.00:1.09
QGPIVLNPWDQVKRN	1762.95	0	0	1	1	1	102	116	P04654|CASA2_SHEEP				0	54208936	9938168	64990393	822984	0.00:0.83:1.53:1.00:1.27
GPIVLNPW	894.496	0	0	0	0	1	103	110	P04654|CASA2_SHEEP				0	0	525916	80418414	8103003	0.00:0.00:0.65:1.00:1.01
GPIVLNPWDQVK	1364.75	1	1	0	0	0	103	114	P04654|CASA2_SHEEP				19714552	15078009	6277182	67980597	9318193	2.90:2.22:0.92:1.00:1.37
GPIVLNPWDQVKR	1520.85	1	1	0	0	0	103	115	P04654|CASA2_SHEEP				7135517	59303046	0	0	0	64.00:64.00:-:-:-
VLNPWDQVK	1097.59	1	0	0	0	0	106	114	P04654|CASA2_SHEEP				116632	5766747	0	56545215	58085675	2.06:1.02:0.00:1.00:1.03
NPWDQVK	885.434	1	0	0	0	0	108	114	P04654|CASA2_SHEEP				16813846	63186475	828506	11884917	11309767	1.41:0.53:0.70:1.00:0.95
DQVKRNAGPFTPTVN	1642.84	0	0	0	1	1	111	125	P04654|CASA2_SHEEP				0	0	76856586	10997408	12562189	0.00:0.00:0.70:1.00:1.14
DQVKRNAGPFTPTVNRE	1927.99	0	0	0	1	1	111	127	P04654|CASA2_SHEEP				0	51139807	8876654	7987558	95461914	0.00:0.64:1.11:1.00:1.20
RNAGPFTPTVN	1172.59	0	0	1	1	1	115	125	P04654|CASA2_SHEEP				57382227	33131267	37413865	8374202	11824809	0.69:0.40:0.45:1.00:1.41
RNAGPFTPTVNREQL	1698.88	0	0	1	1	1	115	129	P04654|CASA2_SHEEP				---	---	---	---	---	---
RNAGPFTPTVNREQLSTSEENS	2433.15	0	1	1	0	0	115	136	P04654|CASA2_SHEEP				92063477	7006118	7537027	6535405	5882273	1.41:1.07:1.15:1.00:0.90
RNAGPFTPTVNREQLSTSEENSKKT	2790.39	1	0	0	0	0	115	139	P04654|CASA2_SHEEP				12790712	97788385	100110486	8318873	91023645	1.54:1.18:1.20:1.00:1.09
NAGPFTPTVN	1016.49	0	1	1	1	1	116	125	P04654|CASA2_SHEEP				45892667	65276154	18573604	42185303	9024382	0.11:0.15:0.44:1.00:2.14
NAGPFTPTVNRE	1301.64	0	1	1	1	1	116	127	P04654|CASA2_SHEEP				5323287	1316589	19528002	25188975	28829076	0.21:0.52:0.78:1.00:1.14
NAGPFTPTVNREQ	1429.69	1	1	1	1	1	116	128	P04654|CASA2_SHEEP				27750256	9676289	18506229	20456024	32543613	1.36:0.47:0.90:1.00:1.59
NAGPFTPTVNREQL	1542.78	0	1	1	1	1	116	129	P04654|CASA2_SHEEP				3880263	66340347	81387383	11125332	1333751	0.03:0.60:0.73:1.00:1.20
NAGPFTPTVNREQLST	1730.86	0	1	1	1	1	116	131	P04654|CASA2_SHEEP				1079748	17783083	1988147	3038721	44429756	0.36:0.59:0.65:1.00:1.46
NAGPFTPTVNREQLSTS	1817.89	0	0	0	1	0	116	132	P04654|CASA2_SHEEP	ACE-inhibitory	AHTPDB, BioPepDB	https://doi.org/10.1016/j.idairyj.2012.12.006	56316064	1389719	13555731	16278322	23232559	0.35:0.85:0.83:1.00:1.43
NAGPFTPTVNREQLSTSEEN	2190.02	1	0	0	0	0	116	135	P04654|CASA2_SHEEP				---	---	---	---	---	---
NAGPFTPTVNREQLSTSEENS	2277.05	1	1	1	1	1	116	136	P04654|CASA2_SHEEP				13381482	57780327	42003833	287217	29163293	4.66:2.01:1.46:1.00:1.02
NAGPFTPTVNREQLSTSEENSK	2405.15	1	1	1	1	1	116	137	P04654|CASA2_SHEEP				137267705	73364004	69751562	57762754	36307783	2.38:1.27:1.21:1.00:0.63
NAGPFTPTVNREQLSTSEENSKK	2533.24	1	1	0	1	0	116	138	P04654|CASA2_SHEEP				6444874	24796519	22131016	18023308	13719153	3.58:1.38:1.23:1.00:0.76
NAGPFTPTVNREQLSTSEENSKKT	2634.29	1	1	1	1	0	116	139	P04654|CASA2_SHEEP				1802432	7655149	64711357	5686287	31488062	3.17:1.35:1.14:1.00:0.55
NAGPFTPTVNREQLSTSEENSKKTID	2862.4	0	1	0	1	1	116	141	P04654|CASA2_SHEEP				734904	5360777	10338143	12829762	12780231	0.06:0.42:0.81:1.00:1.00
NAGPFTPTVNREQLSTSEENSKKTIDMESTEVFTK	3914.88	1	0	0	0	0	116	150	P04654|CASA2_SHEEP				7142096	27073643	78123096	5746178	4019713	1.24:0.47:1.36:1.00:0.70
AGPFTPT	689.338	0	0	0	1	0	117	123	P04654|CASA2_SHEEP				9451529	17951844	7402373	11106192	15574434	0.02:0.16:0.67:1.00:1.40
AGPFTPTVN	902.45	1	1	1	1	1	117	125	P04654|CASA2_SHEEP				9998074	29663867	23289994	45609184	83403984	0.02:0.07:0.51:1.00:1.83
AGPFTPTVNR	1058.55	0	0	1	0	0	117	126	P04654|CASA2_SHEEP				5349671	79369727	99784174	9244226	12363251	0.58:0.86:1.08:1.00:1.34
AGPFTPTVNRE	1187.59	0	1	1	1	1	117	127	P04654|CASA2_SHEEP				18908922	9830762	3557167	4040545	4713945	0.05:0.24:0.88:1.00:1.17
AGPFTPTVNREQ	1315.65	0	0	0	1	1	117	128	P04654|CASA2_SHEEP				16330315	97576227	2096299	27593232	29843467	0.59:0.35:0.76:1.00:1.08
AGPFTPTVNREQL	1428.74	0	1	1	1	1	117	129	P04654|CASA2_SHEEP				9234357	1205885	11857234	11564563	12771119	7.99:1.04:1.03:1.00:1.10
AGPFTPTVNREQLSTSEENS	2163.01	1	1	0	0	0	117	136	P04654|CASA2_SHEEP				10699868	963947	21608398	14684682	14062159	0.07:0.07:0.15:1.00:0.96
AGPFTPTVNREQLSTSEENSK	2291.1	1	0	0	0	0	117	137	P04654|CASA2_SHEEP				58613696	66260864	58420044	50969385	0	1.15:1.30:1.15:1.00:0.00
GPFTPTVN	831.413	1	0	0	0	0	118	125	P04654|CASA2_SHEEP				3906565	0	0	0	48961383	64.00:-:-:-:64.00
GPFTPTVNREQLSTSEENS	2091.97	1	1	0	0	0	118	136	P04654|CASA2_SHEEP				48083188	511943	0	0	0	64.00:64.00:-:-:-
PFTPTVNRE	1059.53	0	0	0	1	0	119	127	P04654|CASA2_SHEEP				5291477	7245775	11510035	10715608	10370306	0.49:0.68:1.07:1.00:0.97
FTPTVNREQLSTSEENS	1937.9	1	0	0	0	0	120	136	P04654|CASA2_SHEEP				---	---	---	---	---	---
FTPTVNREQLSTSEENSK	2065.99	1	0	0	0	0	120	137	P04654|CASA2_SHEEP				---	---	---	---	---	---
FTPTVNREQLSTSEENSKKT	2295.13	1	0	0	0	0	120	139	P04654|CASA2_SHEEP				---	---	---	---	---	---
TPTVNREQLSTSEENS	1790.83	1	1	0	0	0	121	136	P04654|CASA2_SHEEP				38280096	0	0	0	0	64.00:-:-:-:-
PTVNREQLSTSEENSKKT	2047.02	1	0	0	0	0	122	139	P04654|CASA2_SHEEP				---	---	---	---	---	---
TVNREQLSTSEENS	1592.73	1	0	0	0	0	123	136	P04654|CASA2_SHEEP				---	---	---	---	---	---
VNREQLSTSEENS	1491.68	1	0	0	0	0	124	136	P04654|CASA2_SHEEP				---	---	---	---	---	---
NREQLSTSEENS	1392.61	1	0	0	0	0	125	136	P04654|CASA2_SHEEP				---	---	---	---	---	---
NREQLSTSEENSK	1520.71	1	0	0	0	0	125	137	P04654|CASA2_SHEEP				---	---	---	---	---	---
NREQLSTSEENSKKT	1749.85	1	0	0	0	0	125	139	P04654|CASA2_SHEEP				---	---	---	---	---	---
TIDMESTEVFTK	1399.65	1	0	0	0	0	139	150	P04654|CASA2_SHEEP				---	---	---	---	---	---
TIDMESTEVFTKK	1527.75	1	0	0	0	0	139	151	P04654|CASA2_SHEEP				5714153	50416522	0	0	0	64.00:64.00:-:-:-
DMESTEVF	956.38	1	0	0	0	0	141	148	P04654|CASA2_SHEEP				37538647	0	0	0	0	64.00:-:-:-:-
DMESTEVFTKK	1313.62	1	0	0	0	0	141	151	P04654|CASA2_SHEEP				72484937	5135688	0	0	0	64.00:64.00:-:-:-
MESTEVFT	942.4	0	1	1	0	1	142	149	P04654|CASA2_SHEEP				0	47175107	9107702	1462916	179246	0.00:0.32:0.62:1.00:1.23
MESTEVFTK	1070.5	0	0	1	1	1	142	150	P04654|CASA2_SHEEP				36124878	23249663	86110205	9871921	9568762	0.04:0.24:0.87:1.00:0.97
MESTEVFTKK	1198.59	0	0	1	1	1	142	151	P04654|CASA2_SHEEP				58890857	0	55712885	60855865	11580251	0.97:0.00:0.92:1.00:1.90
ESTEVFTK	939.455	1	0	1	1	1	143	150	P04654|CASA2_SHEEP				14632567	4929456	0	0	0	64.00:64.00:-:-:-
ESTEVFTKK	1067.55	1	1	0	1	0	143	151	P04654|CASA2_SHEEP				19678154	32934692	70506743	55264004	549153	0.36:0.60:1.28:1.00:0.10
STEVFTK	810.412	1	1	1	1	1	144	150	P04654|CASA2_SHEEP				31025092	5206251	57879767	65641614	73664795	0.47:0.79:0.88:1.00:1.12
STEVFTKK	938.507	1	1	0	1	0	144	151	P04654|CASA2_SHEEP				41832156	0	0	0	0	64.00:-:-:-:-
TEVFTK	723.38	1	1	1	1	0	145	150	P04654|CASA2_SHEEP				---	---	---	---	---	---
EVFTKK	750.428	1	0	0	0	0	146	151	P04654|CASA2_SHEEP				---	---	---	---	---	---
VFTKK	621.385	1	0	0	0	0	147	151	P04654|CASA2_SHEEP				422476	0	0	0	0	64.00:-:-:-:-
VFTKKTKLTE	1193.7	0	0	1	1	1	147	156	P04654|CASA2_SHEEP				0	0	86520496	7439291	9308478	0.00:0.00:1.16:1.00:1.25
FTKKTKL	864.543	0	0	1	1	0	148	154	P04654|CASA2_SHEEP				---	---	---	---	---	---
FTKKTKLTE	1094.63	0	1	0	1	0	148	156	P04654|CASA2_SHEEP				0	6486537	14737833	15408864	1747628	0.00:0.42:0.96:1.00:1.13
KTKLTEEEKNRL	1487.83	0	0	0	0	1	151	162	P04654|CASA2_SHEEP				0	5195569	5358823	8240453	12198519	0.00:0.63:0.65:1.00:1.48
KTKLTEEEKNRLN	1601.87	1	1	0	1	1	151	163	P04654|CASA2_SHEEP				0	65049927	6929195	9508486	18230791	0.00:0.68:0.73:1.00:1.92
KTKLTEEEKNRLNFL	1862.03	0	0	1	1	1	151	165	P04654|CASA2_SHEEP				82394165	15792273	14330686	25747317	39291665	0.32:0.61:0.56:1.00:1.53
KTKLTEEEKNRLNFLK	1990.12	1	0	0	0	1	151	166	P04654|CASA2_SHEEP				0	0	8463297	43724023	47222034	0.00:0.00:0.19:1.00:0.11
KTKLTEEEKNRLNFLKK	2118.22	0	0	0	1	1	151	167	P04654|CASA2_SHEEP				0	7480387	16932991	42725723	11016482	0.00:0.18:0.40:1.00:2.58
KTKLTEEEKNRLNFLKKIS	2318.33	0	0	0	1	1	151	169	P04654|CASA2_SHEEP				0	621745	700942	10296079	32595254	0.00:0.60:0.68:1.00:3.17
KTKLTEEEKNRLNFLKKISQYYQK	3028.67	0	0	1	1	1	151	174	P04654|CASA2_SHEEP				22839897	6529547	9872525	26234521	55183977	0.09:0.25:0.38:1.00:2.10
TKLTEEE	848.413	0	0	0	0	1	152	158	P04654|CASA2_SHEEP				---	---	---	---	---	---
TKLTEEEKNRL	1359.74	0	1	1	1	1	152	162	P04654|CASA2_SHEEP				0	48904355	610952	18102162	3958575	0.00:0.27:0.34:1.00:2.19
TKLTEEEKNRLN	1473.78	1	1	1	1	1	152	163	P04654|CASA2_SHEEP				45752515	10992062	80657397	1855917	3959241	0.02:0.59:0.43:1.00:2.13
TKLTEEEKNRLNF	1620.85	1	0	0	0	1	152	164	P04654|CASA2_SHEEP				40539615	0	0	0	61150507	64.00:-:-:-:64.00
TKLTEEEKNRLNFL	1733.93	1	1	1	1	1	152	165	P04654|CASA2_SHEEP				18468303	52281504	894969	20715225	2638837	0.09:0.25:0.43:1.00:1.27
TKLTEEEKNRLNFLK	1862.03	1	0	0	1	1	152	166	P04654|CASA2_SHEEP				4317833	54737563	44771885	48701997	8803216	0.89:1.12:0.92:1.00:1.81
TKLTEEEKNRLNFLKK	1990.12	0	0	0	1	1	152	167	P04654|CASA2_SHEEP				7862274	15252932	4422033	18579262	41238727	0.04:0.08:0.24:1.00:2.22
TKLTEEEKNRLNFLKKI	2103.21	0	0	1	0	1	152	168	P04654|CASA2_SHEEP				0	7847296	7196907	2464487	4327657	0.00:0.32:0.29:1.00:1.76
TKLTEEEKNRLNFLKKIS	2190.24	0	0	1	1	1	152	169	P04654|CASA2_SHEEP				56971826	19481099	35952085	76165635	18808383	0.07:0.26:0.47:1.00:2.47
TKLTEEEKNRLNFLKKISQ	2318.3	0	1	1	1	1	152	170	P04654|CASA2_SHEEP				58410956	82358795	69142474	13339187	21652842	0.44:0.62:0.52:1.00:1.62
TKLTEEEKNRLNFLKKISQY	2481.36	0	0	0	1	1	152	171	P04654|CASA2_SHEEP				34378906	44487773	6605076	15713447	26019098	0.02:0.28:0.42:1.00:1.66
TKLTEEEKNRLNFLKKISQYYQ	2772.48	0	0	0	0	1	152	173	P04654|CASA2_SHEEP				0	1101068	27852268	17106188	40021973	0.00:0.64:1.63:1.00:2.34
TKLTEEEKNRLNFLKKISQYYQK	2900.58	0	1	1	1	1	152	174	P04654|CASA2_SHEEP				30185083	50312547	84408875	1705880	1891318	0.02:0.29:0.49:1.00:1.11
TKLTEEEKNRLNFLKKISQYYQKF	3047.64	0	0	0	0	1	152	175	P04654|CASA2_SHEEP				0	16741221	17429169	3822248	5033309	0.00:0.44:0.46:1.00:1.32
KLTEEEKNRL	1258.69	0	0	0	1	1	153	162	P04654|CASA2_SHEEP				0	0	51008716	76087634	18685927	0.00:0.00:0.67:1.00:2.46
KLTEEEKNRLN	1372.73	0	0	0	0	1	153	163	P04654|CASA2_SHEEP				0	78176	65136206	949544	19407062	0.00:0.82:0.69:1.00:2.04
LTEEEKNRL	1130.59	0	0	1	1	1	154	162	P04654|CASA2_SHEEP				0	6407496	80129895	19047054	4323531	0.00:0.34:0.42:1.00:2.27
LTEEEKNRLN	1244.64	0	0	0	1	1	154	163	P04654|CASA2_SHEEP				0	27574243	21006782	24351943	36803872	0.00:1.13:0.86:1.00:1.51
LTEEEKNRLNFLKKISQYYQK	2671.43	0	0	0	0	1	154	174	P04654|CASA2_SHEEP				3409722	8598422	13947759	40646763	7857478	0.08:0.21:0.34:1.00:1.93
TEEEKNRLN	1131.55	0	1	0	0	1	155	163	P04654|CASA2_SHEEP				0	79986224	5955709	95981305	13732064	0.00:0.83:0.62:1.00:1.43
TEEEKNRLNFL	1391.7	0	0	0	1	1	155	165	P04654|CASA2_SHEEP				6077642	6799263	0	7450988	1832093	0.82:0.91:0.00:1.00:2.46
TEEEKNRLNFLKKISQYYQK	2558.35	0	0	0	0	1	155	174	P04654|CASA2_SHEEP				0	6403379	10465503	24217563	4774435	0.00:0.26:0.43:1.00:1.97
EEKNRLNFL	1161.61	0	0	1	1	1	157	165	P04654|CASA2_SHEEP				15299503	7005465	16244862	3681675	81500327	0.42:0.19:0.44:1.00:2.21
EKNRLNFLKK	1288.76	0	0	0	0	1	158	167	P04654|CASA2_SHEEP				0	0	0	0	5231505	-:-:-:-:64.00
KNRLNFLKK	1159.72	0	0	0	0	1	159	167	P04654|CASA2_SHEEP				---	---	---	---	---	---
NRLNFLKKIS	1231.74	0	0	0	0	1	160	169	P04654|CASA2_SHEEP				0	0	0	45735776	16348323	0.00:0.00:0.00:1.00:3.57
NRLNFLKKISQY	1522.86	0	0	0	0	1	160	171	P04654|CASA2_SHEEP				0	0	0	0	7815171	-:-:-:-:64.00
NRLNFLKKISQYYQK	1942.08	0	0	0	1	1	160	174	P04654|CASA2_SHEEP				0	54623376	57809534	21278452	7791937	0.00:0.26:0.27:1.00:3.66
RLNFLKKIS	1117.7	0	0	0	1	0	161	169	P04654|CASA2_SHEEP				0	0	9620083	1380463	22767417	0.00:0.00:0.70:1.00:1.65
RLNFLKKISQYYQK	1828.04	0	1	0	0	0	161	174	P04654|CASA2_SHEEP				0	4638836	45557928	6162033	5012863	0.00:0.75:0.74:1.00:0.81
NFLKKI	761.48	0	0	0	1	0	163	168	P04654|CASA2_SHEEP				0	0	0	48505878	12139052	0.00:0.00:0.00:1.00:2.50
NFLKKIS	848.512	0	0	0	1	1	163	169	P04654|CASA2_SHEEP				0	0	11949143	29029514	69839946	0.00:0.00:0.41:1.00:2.41
NFLKKISQ	976.571	0	0	1	0	0	163	170	P04654|CASA2_SHEEP				0	0	72707184	12241854	32143325	0.00:0.00:0.59:1.00:2.63
NFLKKISQY	1139.63	0	1	1	1	1	163	171	P04654|CASA2_SHEEP				0	20247329	63979883	13435264	16256043	0.00:0.15:0.48:1.00:1.21
NFLKKISQYYQ	1430.76	0	0	0	0	1	163	173	P04654|CASA2_SHEEP				0	59193524	94385645	2044995	49966846	0.00:0.29:0.46:1.00:2.44
NFLKKISQYYQK	1558.85	0	1	1	1	1	163	174	P04654|CASA2_SHEEP				0	4230998	7403351	22360932	46241203	0.00:0.19:0.33:1.00:2.07
FLKKIS	734.469	0	0	0	1	0	164	169	P04654|CASA2_SHEEP				0	0	59667316	87880756	11309199	0.00:0.00:0.68:1.00:1.29
FLKKISQ	862.528	0	0	0	0	1	164	170	P04654|CASA2_SHEEP				---	---	---	---	---	---
FLKKISQY	1025.59	0	0	0	1	1	164	171	P04654|CASA2_SHEEP				0	10317198	34250015	70101274	10829401	0.00:0.15:0.49:1.00:1.54
FLKKISQYY	1188.65	0	0	0	0	1	164	172	P04654|CASA2_SHEEP				0	39792764	8040158	6936219	1051642	0.00:0.57:1.16:1.00:1.52
FLKKISQYYQ	1316.71	0	1	1	1	1	164	173	P04654|CASA2_SHEEP				29114917	9558914	28752488	4333043	8223552	0.67:0.22:0.66:1.00:1.90
FLKKISQYYQK	1444.81	0	1	1	1	1	164	174	P04654|CASA2_SHEEP				0	16048154	20074477	40890492	7594331	0.00:0.39:0.49:1.00:1.86
FLKKISQYYQKF	1591.88	0	0	1	1	0	164	175	P04654|CASA2_SHEEP				0	7881022	78923126	8055659	93361884	0.00:0.98:0.98:1.00:1.16
LKKISQYYQK	1297.74	0	0	1	1	1	165	174	P04654|CASA2_SHEEP				31616748	63054126	709477	75077637	15808577	0.42:0.84:0.94:1.00:2.11
KKISQYYQK	1184.66	0	1	1	1	1	166	174	P04654|CASA2_SHEEP				0	1042443	27785723	63863516	6604182	0.00:0.16:0.44:1.00:1.03
KISQYYQ	928.465	0	0	0	1	1	167	173	P04654|CASA2_SHEEP				0	0	61097705	8498705	12874204	0.00:0.00:0.72:1.00:1.51
KISQYYQK	1056.56	0	0	0	0	1	167	174	P04654|CASA2_SHEEP				0	7798963	3129325	4299303	4286201	0.00:0.18:0.73:1.00:1.00
KISQYYQKF	1203.63	0	1	1	1	1	167	175	P04654|CASA2_SHEEP				0	9828109	19206259	27948945	22628572	0.00:0.35:0.69:1.00:0.81
ISQYYQ	800.37	0	1	0	1	1	168	173	P04654|CASA2_SHEEP				0	4907178	101278156	24949421	49379346	0.00:0.20:0.41:1.00:1.98
ISQYYQK	928.465	0	1	1	1	1	168	174	P04654|CASA2_SHEEP				57260254	62922424	1602417	4841327	62852007	0.12:0.13:0.33:1.00:1.30
ISQYYQKFAWPQ	1557.76	0	0	1	1	1	168	179	P04654|CASA2_SHEEP				38688983	11453964	10040363	16564951	30338699	0.23:0.69:0.61:1.00:1.83
SQYYQK	815.381	0	1	1	1	1	169	174	P04654|CASA2_SHEEP				0	0	6555635	17288835	21926753	0.00:0.00:0.38:1.00:1.27
QYYQK	728.349	0	0	0	1	1	170	174	P04654|CASA2_SHEEP				0	0	0	5652986	6095094	0.00:0.00:0.00:1.00:1.08
QYYQKF	875.418	0	1	1	1	1	170	175	P04654|CASA2_SHEEP				0	6064397	2115088	37597125	44757914	0.00:0.16:0.56:1.00:1.19
QYYQKFAWPQ	1357.65	0	0	0	1	1	170	179	P04654|CASA2_SHEEP				42283865	10635381	24969805	44867637	677723	0.09:0.24:0.56:1.00:1.51
YYQK	600.291	0	1	1	1	0	171	174	P04654|CASA2_SHEEP				0	0	11805234	22116572	19280288	0.00:0.00:0.53:1.00:0.87
YYQKF	747.359	0	0	1	1	1	171	175	P04654|CASA2_SHEEP				0	0	0	10069513	28131052	0.00:0.00:0.00:1.00:2.79
YYQKFAWPQ	1229.59	0	1	1	1	1	171	179	P04654|CASA2_SHEEP				0	1365806	41188535	6866355	11226057	0.00:0.20:0.60:1.00:1.63
YQKFAWPQYLK	1470.77	0	0	0	1	1	172	182	P04654|CASA2_SHEEP				10384539	22970833	3720213	6697071	9930255	0.16:0.34:0.56:1.00:1.48
YQKFAWPQYLKTVD	1785.91	0	1	1	0	0	172	185	P04654|CASA2_SHEEP				3480485	17067489	16255498	37055361	47066226	0.09:0.46:0.44:1.00:1.27
KFAWPQYLK	1179.64	0	0	0	1	1	174	182	P04654|CASA2_SHEEP				6951094	9086558	12163304	14792924	21519832	0.47:0.61:0.82:1.00:1.45
FAWPQYLKT	1152.6	0	0	1	1	1	175	183	P04654|CASA2_SHEEP				11961924	679423	14829449	2685213	29676934	0.04:0.25:0.55:1.00:1.11
FAWPQYLKTVD	1366.69	0	1	1	1	1	175	185	P04654|CASA2_SHEEP				12554421	9888793	33384695	729896	1075023	0.02:0.14:0.46:1.00:1.47
FAWPQYLKTVDQH	1631.81	0	0	0	0	1	175	187	P04654|CASA2_SHEEP				40978503	13751864	13616847	19397087	7936464	0.21:0.71:0.70:1.00:4.09
FAWPQYLKTVDQHQ	1759.87	0	1	1	1	1	175	188	P04654|CASA2_SHEEP				11793872	2331878	222798	39786188	4035068	0.03:0.59:0.56:1.00:1.01
FAWPQYLKTVDQHQK	1887.96	0	1	1	1	1	175	189	P04654|CASA2_SHEEP				1211113	30850559	22219842	41528742	39703965	0.03:0.74:0.54:1.00:0.96
FAWPQYLKTVDQHQKA	1959	0	0	1	1	1	175	190	P04654|CASA2_SHEEP				3576813	54767295	8217057	16875387	15963907	0.21:0.32:0.49:1.00:0.95
FAWPQYLKTVDQHQKAMKPWTQPKT	3056.57	0	0	0	0	1	175	199	P04654|CASA2_SHEEP				9405896	13247374	35561223	279158	13372916	0.34:0.47:1.27:1.00:4.79
FAWPQYLKTVDQHQKAMKPWTQPKTN	3170.61	0	0	0	1	1	175	200	P04654|CASA2_SHEEP				589373	8146425	4116749	6660117	17660898	0.09:0.12:0.62:1.00:2.65
FAWPQYLKTVDQHQKAMKPWTQPKTNAIPYVRYL	4146.17	0	0	0	0	1	175	208	P04654|CASA2_SHEEP				17725975	39180903	12324941	34780133	6585191	0.05:0.11:0.35:1.00:1.89
AWPQYLK	904.481	0	1	1	1	1	176	182	P04654|CASA2_SHEEP				34031012	22237014	35163706	8747002	11401993	0.04:0.25:0.40:1.00:1.30
AWPQYLKTVD	1219.62	0	1	0	1	0	176	185	P04654|CASA2_SHEEP				15431584	10204223	9778289	17205871	23811232	0.09:0.59:0.57:1.00:1.38
WPQYLK	833.443	0	0	0	1	0	177	182	P04654|CASA2_SHEEP				42924982	81086475	11222949	13321132	17680792	0.32:0.61:0.84:1.00:1.33
WPQYLKTVDQHQK	1669.86	0	1	1	1	1	177	189	P04654|CASA2_SHEEP				5151063	72560024	5138049	10004441	9136292	0.05:0.73:0.51:1.00:0.91
PQYLK	647.364	0	0	0	1	0	178	182	P04654|CASA2_SHEEP				5492012	5609048	10367304	17809963	26159635	0.03:0.31:0.58:1.00:1.47
PQYLKT	748.412	0	1	1	1	1	178	183	P04654|CASA2_SHEEP				0	6278576	11577986	16602215	17249285	0.00:0.38:0.70:1.00:1.04
PQYLKTVDQHQK	1483.78	0	1	1	1	1	178	189	P04654|CASA2_SHEEP				23247007	80446895	53552715	10345199	104411875	0.22:0.78:0.52:1.00:1.01
YLKTVD	737.396	0	1	1	1	1	180	185	P04654|CASA2_SHEEP				0	52465815	15286681	26950086	4470439	0.00:0.19:0.57:1.00:1.66
YLKTVDQHQ	1130.57	0	1	1	1	1	180	188	P04654|CASA2_SHEEP				0	743841	6702764	70669688	4362824	0.00:1.05:0.95:1.00:0.62
YLKTVDQHQK	1258.67	0	1	1	1	1	180	189	P04654|CASA2_SHEEP				---	---	---	---	---	---
YLKTVDQHQKA	1329.7	0	1	1	1	1	180	190	P04654|CASA2_SHEEP				0	3157456	2835961	31751611	25760415	0.00:0.99:0.89:1.00:0.81
YLKTVDQHQKAMKPWTQPKTN	2541.32	0	0	1	1	1	180	200	P04654|CASA2_SHEEP				0	6111328	18817269	36778342	12607648	0.00:0.17:0.51:1.00:3.43
LKTVDQHQ	967.509	0	1	0	1	1	181	188	P04654|CASA2_SHEEP				0	8082632	84744116	18859336	2389193	0.00:0.43:0.45:1.00:1.27
LKTVDQHQK	1095.6	0	0	1	0	0	181	189	P04654|CASA2_SHEEP				---	---	---	---	---	---
LKTVDQHQKAMKPWTQPKTN	2378.25	0	0	1	0	1	181	200	P04654|CASA2_SHEEP				0	11668276	6689267	6798416	10669913	0.00:0.17:0.98:1.00:1.57
KTVDQHQK	982.52	0	0	1	1	0	182	189	P04654|CASA2_SHEEP				---	---	---	---	---	---
KTVDQHQKA	1053.56	0	0	0	0	1	182	190	P04654|CASA2_SHEEP				0	65705884	775475	59586975	76998724	0.00:1.10:1.30:1.00:1.29
TVDQHQ	726.33	0	0	0	1	0	183	188	P04654|CASA2_SHEEP	ACE-inhibitory	AHTPDB	10.1128/AEM.69.9.5297-5303.2003	---	---	---	---	---	---
TVDQHQK	854.425	0	0	0	1	0	183	189	P04654|CASA2_SHEEP				---	---	---	---	---	---
TVDQHQKAMKPW	1467.73	0	0	1	0	1	183	194	P04654|CASA2_SHEEP				---	---	---	---	---	---
TVDQHQKAMKPWTQPK	1921.98	1	0	0	0	0	183	198	P04654|CASA2_SHEEP				32187854	58952704	0	0	0	64.00:64.00:-:-:-
TVDQHQKAMKPWTQPKT	2023.03	0	0	1	0	1	183	199	P04654|CASA2_SHEEP				0	0	4992151	0	7475748	-:-:64.00:-:64.00
TVDQHQKAMKPWTQPKTN	2137.07	0	1	1	1	1	183	200	P04654|CASA2_SHEEP				10274308	9859026	32255809	2973747	43762645	0.03:0.33:1.08:1.00:1.47
TVDQHQKAMKPWTQPKTNAIP	2418.25	0	0	1	0	0	183	203	P04654|CASA2_SHEEP				17484443	23535894	58878027	7873499	10612066	0.22:0.30:0.75:1.00:1.35
TVDQHQKAMKPWTQPKTNAIPY	2581.31	0	0	1	0	0	183	204	P04654|CASA2_SHEEP				61731775	71904675	1682407	14788585	23334194	0.42:0.49:1.14:1.00:1.58
TVDQHQKAMKPWTQPKTNAIPYV	2680.38	0	0	0	0	1	183	205	P04654|CASA2_SHEEP				9029853	14237649	40127234	34808413	3760986	0.26:0.41:1.15:1.00:1.08
TVDQHQKAMKPWTQPKTNAIPYVR	2836.48	0	0	1	1	0	183	206	P04654|CASA2_SHEEP				11612633	1904657	42785615	22872522	21499924	0.51:0.83:1.87:1.00:0.94
TVDQHQKAMKPWTQPKTNAIPYVRYL	3112.63	1	1	1	1	1	183	208	P04654|CASA2_SHEEP				4444004	192905	65004234	4539378	56886754	0.10:0.42:1.43:1.00:1.25
VDQHQKAMKPW	1366.68	0	0	0	0	1	184	194	P04654|CASA2_SHEEP				---	---	---	---	---	---
VDQHQKAMKPWTQPKTN	2036.03	0	0	1	1	1	184	200	P04654|CASA2_SHEEP				34698517	13108652	32659692	25943684	48634634	0.13:0.51:1.26:1.00:1.87
VDQHQKAMKPWTQPKTNAIPYVRYL	3011.58	0	0	0	0	1	184	208	P04654|CASA2_SHEEP				5544814	74763104	10256742	12204792	58644684	0.45:0.61:0.84:1.00:0.48
DQHQKAMKPWTQPKTN	1936.96	0	1	1	1	1	185	200	P04654|CASA2_SHEEP				0	7147238	12864153	99366705	1994992	0.00:0.72:1.29:1.00:2.01
QHQKAMKPW	1152.59	0	0	0	1	0	186	194	P04654|CASA2_SHEEP				0	6203338	15712958	25295903	6043542	0.00:0.25:0.62:1.00:2.39
QHQKAMKPWTQPKT	1707.89	0	0	0	1	1	186	199	P04654|CASA2_SHEEP				0	0	26743494	29186343	9623972	0.00:0.00:0.92:1.00:3.30
QHQKAMKPWTQPKTN	1821.93	0	1	1	1	1	186	200	P04654|CASA2_SHEEP				0	5053041	35501773	4112066	10003935	0.00:0.12:0.86:1.00:2.43
QHQKAMKPWTQPKTNAIPYVRYL	2797.48	0	0	1	1	1	186	208	P04654|CASA2_SHEEP				7155946	8511375	13995803	3396565	60061855	0.21:0.25:0.41:1.00:1.77
KAMKPWTQPKTN	1428.75	0	0	1	1	1	189	200	P04654|CASA2_SHEEP				0	82636816	38505962	4747962	10754204	0.00:0.17:0.81:1.00:2.27
AMKPWTQPKTN	1300.66	0	0	1	1	1	190	200	P04654|CASA2_SHEEP				7606767	2063638	2870771	26248797	29571508	0.03:0.79:1.09:1.00:1.13
AMKPWTQPKTNAIPYVRYL	2276.21	0	1	1	1	1	190	208	P04654|CASA2_SHEEP				1319509	9701883	4415284	30938246	28133479	0.04:0.31:1.43:1.00:0.91
MKPWTQPKTN	1229.62	0	1	1	1	1	191	200	P04654|CASA2_SHEEP				0	20271628	10108471	12252299	20888004	0.00:0.17:0.83:1.00:1.70
KPWTQPK	883.492	1	0	0	0	0	192	198	P04654|CASA2_SHEEP				14214162	43303403	0	0	0	64.00:64.00:-:-:-
KPWTQPKT	984.539	1	0	0	0	0	192	199	P04654|CASA2_SHEEP				26550886	72430817	0	0	4372144	64.00:64.00:-:-:64.00
KPWTQPKTN	1098.58	1	1	1	1	1	192	200	P04654|CASA2_SHEEP				2341363	15746448	1455195	17847854	27100006	0.13:0.88:0.82:1.00:1.52
KPWTQPKTNAIP	1379.76	1	0	0	0	0	192	203	P04654|CASA2_SHEEP				31497678	12888596	60123114	71817694	93975446	43.86:1.79:0.84:1.00:1.31
KPWTQPKTNAIPY	1542.82	1	0	0	0	0	192	204	P04654|CASA2_SHEEP				46160127	638083	0	0	0	64.00:64.00:-:-:-
KPWTQPKTNAIPYV	1641.89	1	0	0	0	0	192	205	P04654|CASA2_SHEEP				11561477	20480488	0	0	0	64.00:64.00:-:-:-
KPWTQPKTNAIPYVR	1797.99	1	1	0	0	0	192	206	P04654|CASA2_SHEEP				988751	3633103	0	0	11562096	64.00:64.00:-:-:64.00
KPWTQPKTNAIPYVRY	1961.05	1	0	0	0	0	192	207	P04654|CASA2_SHEEP				5811825	61914514	0	0	0	64.00:64.00:-:-:-
KPWTQPKTNAIPYVRYL	2074.14	1	1	1	0	0	192	208	P04654|CASA2_SHEEP				2240158	57250867	34051592	92614294	6191988	24.19:61.82:3.68:1.00:0.67
PWTQPK	755.397	1	0	0	0	0	193	198	P04654|CASA2_SHEEP				37755728	0	0	0	0	64.00:-:-:-:-
PWTQPKTN	970.487	0	1	0	1	1	193	200	P04654|CASA2_SHEEP				26595374	5199819	16864762	16866864	2687105	1.58:0.31:1.00:1.00:1.59
PWTQPKTNAIPYVRYL	1946.04	1	1	0	0	0	193	208	P04654|CASA2_SHEEP				2116891	15977584	0	0	0	64.00:64.00:-:-:-
WTQPKTNAIPYV	1416.74	1	0	0	0	0	194	205	P04654|CASA2_SHEEP				46227084	668102	20350053	30321781	36578336	0.02:0.22:0.67:1.00:1.21
WTQPKTNAIPYVR	1572.84	1	0	0	0	0	194	206	P04654|CASA2_SHEEP				---	---	---	---	---	---
WTQPKTNAIPYVRYL	1848.99	1	1	0	0	0	194	208	P04654|CASA2_SHEEP				24973384	23066816	0	0	0	64.00:64.00:-:-:-
TQPKTN	687.355	0	1	0	0	0	195	200	P04654|CASA2_SHEEP				0	6781981	91761755	20056792	64287354	0.00:0.34:0.46:1.00:0.32
TQPKTNAIPYVR	1386.76	1	1	0	0	0	195	206	P04654|CASA2_SHEEP				4665007	54583746	18619396	3753688	78217954	0.12:0.15:0.50:1.00:2.08
TQPKTNAIPYVRYL	1662.91	1	1	1	1	1	195	208	P04654|CASA2_SHEEP				71770576	17335574	11949168	12735443	11241287	0.56:1.36:0.94:1.00:0.88
PKTNAIPY	902.486	0	0	0	1	1	197	204	P04654|CASA2_SHEEP				0	7049689	8186279	8536923	6455072	0.00:0.83:0.96:1.00:0.76
PKTNAIPYVR	1157.66	0	1	0	0	0	197	206	P04654|CASA2_SHEEP				5234112	7837165	6167556	5040636	0	1.04:1.55:1.22:1.00:0.00
PKTNAIPYVRYL	1433.8	1	0	1	0	0	197	208	P04654|CASA2_SHEEP				2227399	5393627	43081116	45780444	45281644	4.87:1.18:0.94:1.00:0.99
TNAIPY	677.338	0	1	0	0	0	199	204	P04654|CASA2_SHEEP				36049948	75507635	82603625	21083806	464736	0.17:0.36:0.39:1.00:0.22
TNAIPYVRYL	1208.66	1	0	0	0	0	199	208	P04654|CASA2_SHEEP				72915947	1240053	11817677	11675918	11413578	6.24:1.06:1.01:1.00:0.98
NAIPYVRYL	1107.61	0	1	1	1	1	200	208	P04654|CASA2_SHEEP				21979128	30755143	5335533	65017305	6555063	0.03:0.47:0.82:1.00:1.01
AIPYVRY	880.481	0	0	0	0	1	201	207	P04654|CASA2_SHEEP				0	18152007	27402847	5968418	10606514	0.00:0.30:0.46:1.00:1.78
AIPYVRYL	993.565	0	1	1	1	1	201	208	P04654|CASA2_SHEEP				9527482	7385541	10034499	10502612	88741375	0.09:0.70:0.96:1.00:0.84
IPYVRYL	922.528	1	0	1	0	1	202	208	P04654|CASA2_SHEEP				1112802	49483273	28942816	46017125	13154727	2.42:1.08:0.63:1.00:0.29
PYVRY	696.36	0	1	1	1	0	203	207	P04654|CASA2_SHEEP				11428289	11448189	17908297	30937408	3375897	0.04:0.37:0.58:1.00:1.09
PYVRYL	809.443	1	1	1	1	1	203	208	P04654|CASA2_SHEEP	ACE-inhibitory, Antioxidative, Antimicrobial	AHTPDB, FeptideDB, MBPDB	10.1051/lait:2007019, 10.1016/j.idairyj.2005.10.008, 10.3168/jds.S0022-0302(05)73032-0	85263016	47670184	72207575	7887649	6615204	0.11:0.60:0.92:1.00:0.84
YVRYL	712.391	1	0	1	1	0	204	208	P04654|CASA2_SHEEP				66359004	39123125	5724596	7601695	1029540	0.09:0.51:0.75:1.00:1.35
CEKDERF	925.396	1	0	1	0	0	11	17	P02669|CASK_SHEEP				45148077	22536902	55204077	7198644	8435718	0.06:0.31:0.77:1.00:1.17
KDERFF	840.413	0	0	0	1	0	13	18	P02669|CASK_SHEEP				0	0	6991014	26872227	51771064	0.00:0.00:0.26:1.00:1.93
DERFF	712.318	0	0	0	1	1	14	18	P02669|CASK_SHEEP				---	---	---	---	---	---
DERFFDDKIA	1254.59	0	0	0	0	1	14	23	P02669|CASK_SHEEP				59785504	12913325	0	10599463	5771239	0.56:1.22:0.00:1.00:0.54
ERFFDDKIA	1139.56	1	1	1	1	1	15	23	P02669|CASK_SHEEP				10296189	26245447	6170754	9453198	9831919	0.11:0.28:0.65:1.00:1.04
ERFFDDKIAK	1267.66	1	1	1	1	1	15	24	P02669|CASK_SHEEP				11514771	22684026	21780178	16345925	13010854	7.04:1.39:1.33:1.00:0.80
RFFDDKIAK	1138.61	0	0	0	1	1	16	24	P02669|CASK_SHEEP				0	804344	14748064	14160815	15469133	0.00:0.57:1.04:1.00:1.09
FFDDKIA	854.417	0	0	0	1	1	17	23	P02669|CASK_SHEEP				30365964	22139785	99274615	17086166	23865347	1.78:1.30:0.58:1.00:1.40
FDDKIA	707.349	0	0	1	1	1	18	23	P02669|CASK_SHEEP				6365755	18709308	18819287	40699027	6604861	0.02:0.05:0.46:1.00:1.62
FDDKIAK	835.444	0	1	1	1	1	18	24	P02669|CASK_SHEEP				8276632	12232379	3798437	6199682	70449893	0.13:0.20:0.61:1.00:1.14
DDKIAK	688.375	0	0	0	1	0	19	24	P02669|CASK_SHEEP				38946313	7340197	94977985	7503744	72036035	0.52:0.98:1.27:1.00:0.96
KIAKYIPIQY	1235.73	0	0	0	1	1	21	30	P02669|CASK_SHEEP				0	0	63464825	612906	9724942	0.00:0.00:1.04:1.00:1.59
IAKYIPIQYVLS	1406.82	0	0	0	0	1	22	33	P02669|CASK_SHEEP				0	0	59717126	6234522	9555046	0.00:0.00:0.96:1.00:1.53
KYIPIQ	760.448	0	0	1	1	1	24	29	P02669|CASK_SHEEP	ACE-inhibitory	EROP	https://doi.org/10.1016/j.procbio.2020.08.031	0	0	90301874	33819028	15879553	0.00:0.00:0.27:1.00:4.70
KYIPIQY	923.512	0	0	1	1	1	24	30	P02669|CASK_SHEEP				0	55969116	26661519	10869248	41416766	0.00:0.05:0.25:1.00:3.81
KYIPIQYV	1022.58	0	0	0	1	1	24	31	P02669|CASK_SHEEP				0	41715997	32667202	10856243	18828547	0.00:0.04:0.30:1.00:1.73
KYIPIQYVL	1135.66	0	1	1	1	1	24	32	P02669|CASK_SHEEP				0	31408284	3602279	5051415	85924766	0.00:0.06:0.71:1.00:1.70
KYIPIQYVLS	1222.7	0	1	1	1	1	24	33	P02669|CASK_SHEEP	Antioxidant	MBPDB	10.3390/antiox9020117	0	7591098	64495557	80637524	14092446	0.00:0.09:0.80:1.00:1.75
KYIPIQYVLSR	1378.8	0	0	0	0	1	24	34	P02669|CASK_SHEEP				0	0	0	5558585	10446931	0.00:0.00:0.00:1.00:1.88
YIPIQY	795.417	0	0	0	0	1	25	30	P02669|CASK_SHEEP	ACE-inhibitory, Antioxidative	AHTPDB, FeptideDB	10.1002/elps.200700324	38744626	26147139	33209863	14279509	47188168	0.03:0.18:0.23:1.00:3.30
YIPIQYV	894.485	0	0	0	1	1	25	31	P02669|CASK_SHEEP				0	0	21770176	8287179	2031932	0.00:0.00:0.26:1.00:2.45
YIPIQYVLSR	1250.7	0	0	1	1	1	25	34	P02669|CASK_SHEEP	ACE-inhibitory, Opioid (opioid antagonist), Neuropeptide, Immunomodulating, Ileum contracting, C3a Receptors agonist	AHTPDB, BioPepDB, EROP, FeptideDB, MBPDB, PepBank	10.1016/j.idairyj.2008.10.011, 10.1017/S0022029900028818	0	71859766	14384841	41824707	1116252	0.00:0.17:0.34:1.00:2.67
IPIQYV	731.422	0	0	0	1	0	26	31	P02669|CASK_SHEEP				9824956	0	11816194	5744483	56694316	0.17:0.00:0.21:1.00:0.99
IPIQYVL	844.506	0	0	0	1	1	26	32	P02669|CASK_SHEEP	Antioxidative	FeptideDB	https://doi.org/10.1016/j.lwt.2019.108887	0	6231264	31709165	7562024	39039946	0.00:0.08:0.42:1.00:0.52
IPIQYVLS	931.538	0	0	1	1	1	26	33	P02669|CASK_SHEEP				0	7596222	20759587	4564134	3305945	0.00:0.17:0.45:1.00:0.72
PIQYVLSR	974.555	0	0	0	1	0	27	34	P02669|CASK_SHEEP				0	0	0	0	53468274	-:-:-:-:64.00
VLSRYPSYGLN	1267.66	0	0	0	1	1	31	41	P02669|CASK_SHEEP				6153916	10757463	14854113	29815366	42563794	0.21:0.36:0.50:1.00:1.43
LSRYPSYGLN	1168.59	0	0	0	1	0	32	41	P02669|CASK_SHEEP				39709927	7835837	8187866	9802659	11373978	0.41:0.80:0.84:1.00:1.16
SRYPSY	771.355	0	0	0	1	1	33	38	P02669|CASK_SHEEP	Opioid	EROP, FeptideDB, MBPDB, PepBank	10.1016/0167-0115(94)90335-2, 10.1016/j.idairyj.2008.10.011	3696725	53553656	16335579	44259414	11730996	0.08:0.12:0.37:1.00:2.65
SRYPSYGL	941.461	0	0	0	1	0	33	40	P02669|CASK_SHEEP				0	600045	41426636	26532036	10977758	0.00:2.26:1.56:1.00:4.14
SRYPSYGLN	1055.5	0	0	1	1	1	33	41	P02669|CASK_SHEEP				75159235	1908665	381951	713452	1240962	0.02:0.03:0.54:1.00:1.74
SRYPSYGLNY	1218.57	0	0	0	0	1	33	42	P02669|CASK_SHEEP				5955002	0	0	57849097	11819629	10.29:0.00:0.00:1.00:2.04
SRYPSYGLNYY	1381.63	0	0	0	0	1	33	43	P02669|CASK_SHEEP				0	0	5682877	6334423	6779878	0.00:0.00:0.90:1.00:1.07
SRYPSYGLNYYQ	1509.69	0	0	1	1	1	33	44	P02669|CASK_SHEEP				566966	22394119	9436206	16281927	22265474	3.48:1.38:0.58:1.00:1.37
SRYPSYGLNYYQQRPVALINN	2515.26	0	0	0	0	1	33	53	P02669|CASK_SHEEP				0	0	5086509	5943154	69460815	0.00:0.00:0.86:1.00:1.17
RYPSYGLN	968.472	0	0	1	1	0	34	41	P02669|CASK_SHEEP				29835337	13972263	38903042	8839994	26633752	0.34:0.16:0.44:1.00:3.01
RYPSYGLNYYQ	1422.66	0	0	1	1	1	34	44	P02669|CASK_SHEEP				38551852	95950885	17657184	19137244	32864817	0.20:0.50:0.92:1.00:1.72
YPSYGL	698.327	0	0	0	1	0	35	40	P02669|CASK_SHEEP				0	0	6404362	24579373	40167285	0.00:0.00:0.26:1.00:1.63
YPSYGLN	812.37	0	0	1	1	1	35	41	P02669|CASK_SHEEP	Opioid	EROP, FeptideDB, MBPDB, PepBank	10.1007/BF02019390	0	0	27152092	8988952	15001387	0.00:0.00:0.30:1.00:1.67
YGLNYYQ	919.408	0	0	1	1	1	38	44	P02669|CASK_SHEEP				0	0	85282837	663437	13498943	0.00:0.00:1.29:1.00:2.03
NYYQQRPV	1066.52	0	0	0	1	0	41	48	P02669|CASK_SHEEP				0	0	82615546	95579974	30203562	0.00:0.00:0.86:1.00:3.16
NYYQQRPVALIN	1477.77	0	0	0	0	1	41	52	P02669|CASK_SHEEP				0	0	4513525	5853189	9141225	0.00:0.00:0.77:1.00:1.56
NYYQQRPVALINN	1591.81	0	0	0	1	1	41	53	P02669|CASK_SHEEP				13778164	9565017	56534924	85385394	11964071	1.61:1.12:0.66:1.00:1.40
YYQQRPV	952.477	0	1	1	1	1	42	48	P02669|CASK_SHEEP				3587477	11657388	10186252	23028746	51831605	0.16:0.05:0.44:1.00:2.25
YYQQRPVA	1023.51	1	1	1	1	1	42	49	P02669|CASK_SHEEP				34892903	2048891	33904495	44680005	9180469	0.78:0.46:0.76:1.00:2.05
YYQQRPVAL	1136.6	0	1	1	1	1	42	50	P02669|CASK_SHEEP				9016521	7525595	5269288	8446006	13816255	0.11:0.09:0.62:1.00:1.64
YYQQRPVALIN	1363.72	0	1	1	1	1	42	52	P02669|CASK_SHEEP				68845905	18204283	1210552	15308357	24167764	0.04:0.12:0.79:1.00:1.58
YYQQRPVALINN	1477.77	0	1	1	1	1	42	53	P02669|CASK_SHEEP				11619767	9935821	51102402	6727818	10785065	0.02:0.15:0.76:1.00:1.60
YYQQRPVALINNQ	1605.83	0	0	0	0	1	42	54	P02669|CASK_SHEEP				0	0	0	0	48570044	-:-:-:-:64.00
YYQQRPVALINNQFLPYPYYAKPVA	3015.56	0	0	1	1	1	42	66	P02669|CASK_SHEEP				10530391	19417897	1798792	19660465	30279075	0.54:0.99:0.91:1.00:1.54
YYQQRPVALINNQFLPYPYYAKPVAVR	3270.73	0	0	0	0	1	42	68	P02669|CASK_SHEEP				10963726	1039545	12002882	11587748	22569219	0.95:0.90:1.04:1.00:1.95
YYQQRPVALINNQFLPYPYYAKPVAVRSPAQTLQ	3996.11	0	0	0	0	1	42	75	P02669|CASK_SHEEP				---	---	---	---	---	---
YQQRPVAL	973.534	0	0	0	0	1	43	50	P02669|CASK_SHEEP				3189882	0	9334252	13037821	2989258	0.24:0.00:0.72:1.00:2.29
YQQRPVALIN	1200.66	0	0	0	1	1	43	52	P02669|CASK_SHEEP				39641095	7946511	1302956	10696067	15672076	0.37:0.74:1.22:1.00:1.47
YQQRPVALINN	1314.7	0	1	1	1	1	43	53	P02669|CASK_SHEEP				10875632	13981682	4258752	70120044	61959854	0.16:0.20:0.61:1.00:0.88
QQRPVALINN	1151.64	0	1	1	1	1	44	53	P02669|CASK_SHEEP				0	11975914	7676488	14317593	23650975	0.00:0.08:0.54:1.00:1.65
QRPVALIN	909.54	0	0	0	1	1	45	52	P02669|CASK_SHEEP				46134167	0	17576046	410894	11989563	0.11:0.00:0.43:1.00:2.92
QRPVALINN	1023.58	0	0	1	1	1	45	53	P02669|CASK_SHEEP				5282003	29412964	42389707	8690494	13026042	0.02:0.03:0.49:1.00:1.50
QRPVALINNQ	1151.64	0	0	0	0	1	45	54	P02669|CASK_SHEEP				---	---	---	---	---	---
QRPVALINNQFLPYPYYAKPV	2490.34	0	0	0	0	1	45	65	P02669|CASK_SHEEP				0	0	52815497	5984886	63900586	0.00:0.00:0.88:1.00:1.07
QRPVALINNQFLPYPYYAKPVA	2561.38	0	0	1	1	1	45	66	P02669|CASK_SHEEP				0	7380049	83225793	86517664	2122718	0.00:0.85:0.96:1.00:2.45
QRPVALINNQFLPYPYYAKPVAVR	2816.55	0	0	0	0	1	45	68	P02669|CASK_SHEEP				2125851	16908822	7757152	7207929	98059406	2.95:2.35:1.08:1.00:1.36
PVALINN	739.423	0	0	1	1	1	47	53	P02669|CASK_SHEEP				0	0	9503943	3461616	8120723	0.00:0.00:0.27:1.00:2.35
ALINNQFLPYPYYAKPV	2010.06	0	0	1	0	1	49	65	P02669|CASK_SHEEP				---	---	---	---	---	---
ALINNQFLPYPYYAKPVA	2081.1	1	1	1	1	1	49	66	P02669|CASK_SHEEP				9097854	13084636	13902649	13726428	12922964	0.66:0.95:1.01:1.00:0.94
ALINNQFLPYPYYAKPVAVR	2336.27	0	0	0	0	1	49	68	P02669|CASK_SHEEP				0	77335156	0	0	6191666	-:64.00:-:-:64.00
ALINNQFLPYPYYAKPVAVRSPAQTLQ	3061.64	0	0	0	0	1	49	75	P02669|CASK_SHEEP				0	6738871	10319148	85756976	17353396	0.00:0.79:1.20:1.00:2.02
LINNQFLPYPYYAKPV	1939.02	0	0	0	0	1	50	65	P02669|CASK_SHEEP				---	---	---	---	---	---
LINNQFLPYPYYAKPVA	2010.06	1	1	1	1	1	50	66	P02669|CASK_SHEEP				57990303	489892	21551794	17900283	15890042	3.24:2.74:1.20:1.00:0.89
LINNQFLPYPYYAKPVAVR	2265.23	0	1	0	0	0	50	68	P02669|CASK_SHEEP				---	---	---	---	---	---
LINNQFLPYPYYAKPVAVRSPAQT	2749.46	1	1	1	1	1	50	73	P02669|CASK_SHEEP				7546843	21737185	13591432	17056387	10716736	0.44:1.27:0.80:1.00:0.63
LINNQFLPYPYYAKPVAVRSPAQTL	2862.54	0	0	1	1	0	50	74	P02669|CASK_SHEEP				---	---	---	---	---	---
LINNQFLPYPYYAKPVAVRSPAQTLQ	2990.6	0	1	1	0	1	50	75	P02669|CASK_SHEEP				1131017	2113946	11190504	2089813	4291186	0.54:1.01:0.54:1.00:2.05
INNQFLPYPYYAKPV	1825.94	0	0	1	1	1	51	65	P02669|CASK_SHEEP				31381805	4606843	8992175	7895588	11479021	0.40:0.58:1.14:1.00:1.45
INNQFLPYPYYAKPVA	1896.98	1	1	0	0	1	51	66	P02669|CASK_SHEEP				80752124	91560986	44276654	0	49153156	64.00:64.00:64.00:-:64.00
NNQFLPYPYYAKPV	1712.86	0	0	1	1	1	52	65	P02669|CASK_SHEEP				11472614	13142291	10043199	26936562	5318082	0.43:0.49:0.37:1.00:1.97
NQFLPYPYYAK	1402.69	0	0	1	1	1	53	63	P02669|CASK_SHEEP				305334	59169385	1179944	14467716	29230703	0.21:0.41:0.82:1.00:2.02
NQFLPYPYYAKPV	1598.81	0	1	1	1	1	53	65	P02669|CASK_SHEEP				8524963	14611367	7645887	1479837	33066637	0.06:0.10:0.52:1.00:2.23
NQFLPYPYYAKPVA	1669.85	1	1	1	1	1	53	66	P02669|CASK_SHEEP				3036754	39666616	19753573	26118853	5226344	1.16:1.52:0.76:1.00:2.00
NQFLPYPYYAKPVAVR	1925.02	0	1	1	1	1	53	68	P02669|CASK_SHEEP				62560724	8706106	9292773	13498641	3099309	0.46:0.64:0.69:1.00:2.30
NQFLPYPYYAKPVAVRSPAQT	2409.25	0	1	0	1	1	53	73	P02669|CASK_SHEEP				1052617	11364062	20339598	12541753	15727756	0.84:0.91:1.62:1.00:1.25
NQFLPYPYYAKPVAVRSPAQTL	2522.33	0	0	0	1	1	53	74	P02669|CASK_SHEEP				0	91592596	12780685	14376162	10953853	0.00:0.64:0.89:1.00:0.76
NQFLPYPYYAKPVAVRSPAQTLQ	2650.39	0	0	1	1	1	53	75	P02669|CASK_SHEEP				39953363	13577063	19452343	1705107	25573726	0.23:0.80:1.14:1.00:1.50
QFLPYPY	926.454	0	0	1	1	1	54	60	P02669|CASK_SHEEP				0	6069633	669309	14904891	30459146	0.00:0.04:0.45:1.00:2.04
QFLPYPYYAK	1288.65	0	0	0	1	1	54	63	P02669|CASK_SHEEP				0	43177267	1088263	34093184	8668857	0.00:0.13:0.32:1.00:2.54
QFLPYPYYAKPV	1484.77	0	1	1	1	1	54	65	P02669|CASK_SHEEP				1121699	27155676	57059414	8872512	11489855	0.02:0.03:0.64:1.00:1.29
QFLPYPYYAKPVA	1555.81	0	1	1	1	1	54	66	P02669|CASK_SHEEP				16768599	3335404	17535332	19970102	29239398	0.08:0.17:0.88:1.00:1.46
QFLPYPYYAKPVAV	1654.88	0	0	0	0	1	54	67	P02669|CASK_SHEEP				0	50422464	50107703	5189503	6149473	0.00:0.97:0.97:1.00:1.18
QFLPYPYYAKPVAVR	1810.98	0	1	1	1	1	54	68	P02669|CASK_SHEEP				0	2693241	55260093	6569024	13070838	0.00:0.41:0.84:1.00:1.99
QFLPYPYYAKPVAVRSPAQTL	2408.29	0	0	0	1	1	54	74	P02669|CASK_SHEEP				0	4935764	8348987	9117185	75335706	0.00:0.54:0.92:1.00:0.83
FLPYPY	798.395	0	0	0	1	1	55	60	P02669|CASK_SHEEP	Opioid	EROP	https://doi.org/10.1271/bbb.68.2653	36014743	733068	2157256	5485871	10680005	0.07:0.13:0.39:1.00:1.95
FLPYPYYAK	1160.59	0	0	0	0	1	55	63	P02669|CASK_SHEEP				0	0	0	55051495	9423322	0.00:0.00:0.00:1.00:1.71
FLPYPYYAKPV	1356.71	0	0	1	1	1	55	65	P02669|CASK_SHEEP				11037477	21612197	46403774	9362426	16948742	0.12:0.23:0.50:1.00:1.81
FLPYPYYAKPVA	1427.75	0	0	0	0	1	55	66	P02669|CASK_SHEEP				85112396	18290938	11635021	82969763	16278665	1.03:2.20:1.40:1.00:1.96
FLPYPYYAKPVAVR	1682.92	0	0	0	0	1	55	68	P02669|CASK_SHEEP				0	0	0	0	7774498	-:-:-:-:64.00
LPYPYYAKPV	1209.64	1	0	1	1	0	56	65	P02669|CASK_SHEEP				9760386	7919677	18056676	645383	24351255	0.15:0.12:0.28:1.00:0.38
LPYPYYAKPVAV	1379.75	1	0	0	0	0	56	67	P02669|CASK_SHEEP				16507554	96042975	54303284	52377466	7245773	3.15:1.83:1.04:1.00:1.38
PYYAKPV	836.443	0	0	0	1	1	59	65	P02669|CASK_SHEEP				57203815	0	13930227	18871641	23476755	0.30:0.00:0.74:1.00:1.24
YYAKPVA	810.428	1	0	0	0	0	60	66	P02669|CASK_SHEEP				7001404	0	5211728	51756836	60063438	0.14:0.00:0.10:1.00:1.16
YYAKPVAV	909.496	1	0	0	0	0	60	67	P02669|CASK_SHEEP				402549	0	8860267	0	5774764	64.00:-:64.00:-:64.00
YYAKPVAVRSPAQT	1549.83	1	0	0	0	0	60	73	P02669|CASK_SHEEP				26656924	13702418	0	0	45966177	64.00:64.00:-:-:64.00
YYAKPVAVRSPAQTLQ	1790.97	0	1	1	1	1	60	75	P02669|CASK_SHEEP				42910678	16606779	23685964	24045085	2808338	0.18:0.69:0.99:1.00:1.17
YYAKPVAVRSPAQTLQWQVLPN	2528.35	0	1	1	0	1	60	81	P02669|CASK_SHEEP				42312006	968348	21336328	3041118	3610098	0.14:0.32:0.70:1.00:1.19
YAKPVA	647.364	0	0	0	0	1	61	66	P02669|CASK_SHEEP	ACE-inhibitory	AHTPDB	10.1002/mnfr.200900451	0	0	2991512	6753374	12383607	0.00:0.00:0.44:1.00:1.83
YAKPVAV	746.433	0	1	1	1	1	61	67	P02669|CASK_SHEEP				0	43698834	88554553	14940105	46712993	0.00:0.29:0.59:1.00:3.13
YAKPVAVR	902.534	0	1	1	1	1	61	68	P02669|CASK_SHEEP				0	5952114	45511377	9021705	14053641	0.00:0.07:0.50:1.00:1.56
PVAVRSPAQT	1024.57	1	0	0	0	0	64	73	P02669|CASK_SHEEP				0	6206089	11375302	9798471	5604125	0.00:0.63:1.16:1.00:0.57
PVAVRSPAQTL	1137.65	0	0	0	1	1	64	74	P02669|CASK_SHEEP				0	7780013	14810432	18575739	4241965	0.00:0.42:0.80:1.00:2.28
PVAVRSPAQTLQ	1265.71	0	0	1	1	1	64	75	P02669|CASK_SHEEP				21059192	8491795	9952173	2754338	51064077	0.76:0.31:0.36:1.00:1.85
AVRSPAQTL	941.529	0	0	0	1	1	66	74	P02669|CASK_SHEEP				49239033	31213623	9123824	18604111	39891777	0.26:0.17:0.49:1.00:2.14
AVRSPAQTLQ	1069.59	0	0	1	1	1	66	75	P02669|CASK_SHEEP				5531633	33517676	57172305	8952759	12451935	0.06:0.04:0.64:1.00:1.39
VRSPAQTLQ	998.551	0	1	1	1	1	67	75	P02669|CASK_SHEEP				12376437	50791816	3516098	65194402	10883133	0.02:0.08:0.54:1.00:1.67
VRSPAQTLQWQVLPN	1735.94	0	1	1	1	1	67	81	P02669|CASK_SHEEP				5544308	45464297	49644834	53137896	413002	0.10:0.86:0.93:1.00:0.78
VRSPAQTLQWQVLPNAVPA	2074.13	0	1	0	0	0	67	85	P02669|CASK_SHEEP				---	---	---	---	---	---
RSPAQTLQWQVLPN	1636.87	0	1	1	1	1	68	81	P02669|CASK_SHEEP				71803534	23275518	32019885	32600876	25114922	0.22:0.71:0.98:1.00:0.77
RSPAQTLQWQVLPNAVPAKS	2190.19	1	0	0	0	0	68	87	P02669|CASK_SHEEP				---	---	---	---	---	---
SPAQTLQ	743.381	1	0	1	1	1	69	75	P02669|CASK_SHEEP				47951343	72890753	7701643	173315	35479504	0.03:0.04:0.44:1.00:2.05
SPAQTLQWQVLPN	1480.77	0	1	1	0	0	69	81	P02669|CASK_SHEEP				7458032	23947512	39951738	40675337	34096604	0.18:0.59:0.98:1.00:0.84
SPAQTLQWQVLPNAVPA	1818.96	0	1	0	0	0	69	85	P02669|CASK_SHEEP				17399175	11641898	9383628	6633726	55229456	2.62:1.75:1.41:1.00:0.83
SPAQTLQWQVLPNAVPAK	1947.06	1	0	0	0	0	69	86	P02669|CASK_SHEEP				70835443	5991528	5255166	0	0	64.00:64.00:64.00:-:-
SPAQTLQWQVLPNAVPAKS	2034.09	1	1	0	0	0	69	87	P02669|CASK_SHEEP				46311542	4244833	0	0	0	64.00:64.00:-:-:-
LQWQVLPN	996.539	0	0	1	1	1	74	81	P02669|CASK_SHEEP				0	4726213	13238943	1293158	12398315	0.00:0.37:1.02:1.00:0.96
LQWQVLPNAVPAKS	1549.86	1	0	0	0	0	74	87	P02669|CASK_SHEEP				3797342	42395767	0	0	0	64.00:64.00:-:-:-
QWQVLPN	883.455	0	1	0	1	0	75	81	P02669|CASK_SHEEP				43281308	91075507	36389956	54783755	9852443	0.08:0.17:0.66:1.00:1.80
WQVLPN	755.397	0	0	0	1	1	76	81	P02669|CASK_SHEEP				24196533	62014624	6215666	12395694	21591702	0.02:0.05:0.50:1.00:1.74
AMARHPHPHLSFM	1530.73	0	0	0	0	1	94	106	P02669|CASK_SHEEP				46134332	13339952	23510017	26697273	2373872	0.17:0.50:0.88:1.00:0.89
MARHPHPHLSF	1328.66	0	0	0	1	1	95	105	P02669|CASK_SHEEP				0	41956284	12232981	239745	37688906	0.00:0.18:0.51:1.00:1.57
MARHPHPHLSFM	1459.7	0	0	1	1	1	95	106	P02669|CASK_SHEEP				0	17980931	13285576	12955602	14580246	0.00:0.14:1.03:1.00:1.13
ARHPHPHLS	1050.55	0	0	1	1	0	96	104	P02669|CASK_SHEEP				0	0	1166521	15385391	20308167	0.00:0.00:0.76:1.00:1.32
ARHPHPHLSF	1197.62	0	1	1	1	1	96	105	P02669|CASK_SHEEP	ACE-inhibitory	AHTPDB, BioPepDB	https://doi.org/10.1016/j.fshw.2020.08.014	12934984	20357273	14449128	38482703	93379375	0.03:0.05:0.38:1.00:2.43
ARHPHPHLSFM	1328.66	0	0	1	1	1	96	106	P02669|CASK_SHEEP	Antioxidant	BioPepDB, EROP, FeptideDB, MBPDB	10.1039/c7fo01646h, 10.1016/j.jff.2019.103696	7676128	2530275	19618607	25507848	58177344	0.03:0.10:0.77:1.00:2.28
HPHPHLSF	970.477	1	0	0	0	0	98	105	P02669|CASK_SHEEP	ACE-inhibitory, Neuropeptide, Antioxidant	AHTPDB, BioPepDB, EROP	10.1002/mnfr.200900453, 10.1002/elps.200700324	26595374	0	1845909	13844915	19769336	1.92:0.00:1.33:1.00:1.43
HPHPHLSFM	1101.52	0	0	0	0	1	98	106	P02669|CASK_SHEEP				32040912	2126374	15190991	5936569	67539734	0.54:3.58:2.56:1.00:1.14
PHPHLSF	833.418	0	0	0	1	1	99	105	P02669|CASK_SHEEP	Digestion inhibitor (chymosin digestion)	EROP, FeptideDB	https://doi.org/10.1016/j.jprot.2016.04.010	9280751	0	0	0	46632852	64.00:-:-:-:64.00
HPHLSF	736.366	0	0	0	1	0	100	105	P02669|CASK_SHEEP				---	---	---	---	---	---
FMAIPPKKDQ	1173.62	0	0	0	0	1	105	114	P02669|CASK_SHEEP				16358593	36555308	52665103	24548127	39476497	0.67:1.49:2.15:1.00:1.61
FMAIPPKKDQD	1288.65	0	0	0	0	1	105	115	P02669|CASK_SHEEP				37449216	10899218	3349335	4581204	5413956	0.08:0.24:0.73:1.00:1.18
MAIPPKKDQD	1141.58	0	0	0	0	1	106	115	P02669|CASK_SHEEP				140346	2414346	5425757	24059653	42844326	0.58:1.00:2.26:1.00:1.78
AIPPKKDQD	1010.54	0	0	1	0	1	107	115	P02669|CASK_SHEEP				0	0	0	81550977	12699012	0.00:0.00:0.00:1.00:1.56
PPKKDQ	711.391	0	0	0	1	0	109	114	P02669|CASK_SHEEP				3919488	6211247	22554487	33569082	15825635	0.12:0.19:0.67:1.00:0.47
PPKKDQD	826.418	0	0	0	0	1	109	115	P02669|CASK_SHEEP				0	0	0	68004175	15116019	0.00:0.00:0.00:1.00:2.22
PPKKDQDKT	1055.56	0	0	1	1	1	109	117	P02669|CASK_SHEEP				0	0	0	12228004	1333058	0.00:0.00:0.00:1.00:1.09
PKKDQD	729.366	0	0	0	1	1	110	115	P02669|CASK_SHEEP				0	0	0	0	47955054	-:-:-:-:64.00
DKTEIPAIN	999.524	0	0	0	0	1	115	123	P02669|CASK_SHEEP				49473587	13798309	15587158	29507637	56417974	0.17:0.47:0.53:1.00:1.91
KTEIPAIN	884.497	0	0	1	1	1	116	123	P02669|CASK_SHEEP				0	0	10410349	21797288	7562394	0.00:0.00:0.48:1.00:3.47
KTEIPAINT	985.544	0	0	0	1	1	116	124	P02669|CASK_SHEEP				0	0	0	4836751	10583115	0.00:0.00:0.00:1.00:2.19
KTEIPAINTIA	1169.67	0	1	1	1	1	116	126	P02669|CASK_SHEEP				79468774	15721691	6893518	11219465	16302727	0.07:0.14:0.61:1.00:1.45
KTEIPAINTIAS	1256.7	0	1	0	0	1	116	127	P02669|CASK_SHEEP				6760999	13125806	10329744	13303396	24874119	0.51:0.99:0.78:1.00:1.87
KTEIPAINTIASAEPTVHSTPTTE	2507.28	0	1	1	1	1	116	139	P02669|CASK_SHEEP				54678545	11921462	20394314	21203955	29342705	2.58:0.56:0.96:1.00:1.38
TEIPAIN	756.402	0	0	1	1	1	117	123	P02669|CASK_SHEEP				5600332	8299856	39208992	1160685	26530262	0.05:0.07:0.34:1.00:2.29
TEIPAINT	857.449	0	0	0	0	1	117	124	P02669|CASK_SHEEP				3170367	0	0	0	59671484	64.00:-:-:-:64.00
EIPAIN	655.354	0	0	1	1	1	118	123	P02669|CASK_SHEEP				11458842	8283687	27039094	62858043	12169167	0.02:0.02:0.43:1.00:1.94
EIPAINT	756.402	0	0	1	1	1	118	124	P02669|CASK_SHEEP				0	27584756	19992396	7845136	14660706	0.00:0.35:0.25:1.00:1.87
EIPAINTIA	940.523	0	1	1	1	1	118	126	P02669|CASK_SHEEP				0	6890999	28346625	51641695	11093856	0.00:0.13:0.55:1.00:2.15
EIPAINTIAS	1027.55	0	0	0	0	1	118	127	P02669|CASK_SHEEP				0	0	4691009	50830264	79790125	0.00:0.00:0.92:1.00:1.57
EIPAINTIASAEPTVH	1661.86	0	1	0	0	1	118	133	P02669|CASK_SHEEP				6874803	90488855	11529845	20598289	4876668	0.33:0.44:0.56:1.00:0.24
EIPAINTIASAEPTVHSTPTTE	2278.13	0	1	1	1	1	118	139	P02669|CASK_SHEEP				1221448	30214272	34412559	2191401	38373745	0.56:1.38:1.57:1.00:1.75
EIPAINTIASAEPTVHSTPTTEAVVN	2661.35	0	0	0	1	1	118	143	P02669|CASK_SHEEP				---	---	---	---	---	---
IPAINTIA	811.48	0	0	0	1	1	119	126	P02669|CASK_SHEEP				3082879	0	6911019	16443406	1461212	0.19:0.00:0.42:1.00:0.89
IPAINTIAS	898.512	0	0	0	0	1	119	127	P02669|CASK_SHEEP				---	---	---	---	---	---
PAINTIAS	785.428	0	1	1	1	0	120	127	P02669|CASK_SHEEP				0	57935547	10647437	97027515	9525894	0.00:0.60:1.10:1.00:0.98
INTIASAEPT	1015.52	0	0	1	1	1	122	131	P02669|CASK_SHEEP				0	0	0	0	574441	-:-:-:-:64.00
INTIASAEPTVHSTPTTE	1867.92	1	0	1	0	1	122	139	P02669|CASK_SHEEP				---	---	---	---	---	---
INTIASAEPTVHSTPTTEAV	2038.02	1	0	0	0	0	122	141	P02669|CASK_SHEEP				---	---	---	---	---	---
INTIASAEPTVHSTPTTEAVVN	2251.13	1	1	0	1	0	122	143	P02669|CASK_SHEEP				---	---	---	---	---	---
NTIASAEPTVHSTPTTEAV	1924.94	1	0	0	0	0	123	141	P02669|CASK_SHEEP				---	---	---	---	---	---
TIASAEPT	788.392	0	0	0	0	1	124	131	P02669|CASK_SHEEP				8125819	6185435	27534941	51063115	77232886	0.16:0.12:0.54:1.00:1.51
TIASAEPTVH	1024.52	0	0	0	1	0	124	133	P02669|CASK_SHEEP				595385	1298962	2814945	22167422	24428594	0.27:0.59:1.27:1.00:1.10
TIASAEPTVHSTPT	1410.7	1	1	0	0	0	124	137	P02669|CASK_SHEEP				32334998	0	0	0	42625308	64.00:-:-:-:64.00
TIASAEPTVHSTPTTE	1640.79	1	1	1	1	1	124	139	P02669|CASK_SHEEP				12493563	21970168	22560505	28084492	4143571	0.44:0.78:0.80:1.00:1.48
TIASAEPTVHSTPTTEA	1711.83	1	0	0	0	0	124	140	P02669|CASK_SHEEP				---	---	---	---	---	---
TIASAEPTVHSTPTTEAV	1810.89	1	0	0	0	0	124	141	P02669|CASK_SHEEP				---	---	---	---	---	---
TIASAEPTVHSTPTTEAVVN	2024.01	1	1	1	1	0	124	143	P02669|CASK_SHEEP				5473099	25718179	25132546	17333884	12691538	3.16:1.48:1.45:1.00:0.73
IASAEPTVHSTPTTE	1539.74	1	1	1	1	1	125	139	P02669|CASK_SHEEP				18326858	2308617	22214817	3241544	51027334	0.57:0.71:0.69:1.00:1.57
IASAEPTVHSTPTTEA	1610.78	1	0	0	0	0	125	140	P02669|CASK_SHEEP				---	---	---	---	---	---
IASAEPTVHSTPTTEAV	1709.85	1	0	0	0	0	125	141	P02669|CASK_SHEEP				---	---	---	---	---	---
IASAEPTVHSTPTTEAVVN	1922.96	1	1	1	1	1	125	143	P02669|CASK_SHEEP				67654487	29870962	22685742	9331749	101987555	7.25:3.20:2.43:1.00:1.09
IASAEPTVHSTPTTEAVVNAVDNPEASSESIASAPETNTAQVTSTEV	4709.23	0	0	0	1	0	125	171	P02669|CASK_SHEEP				---	---	---	---	---	---
ASAEPTVH	810.387	0	1	1	1	1	126	133	P02669|CASK_SHEEP				0	50335114	65142957	62546655	56718024	0.00:0.80:1.04:1.00:0.91
ASAEPTVHSTPTTEAVVN	1809.87	1	1	0	0	0	126	143	P02669|CASK_SHEEP				---	---	---	---	---	---
SAEPTVH	739.35	0	0	0	1	0	127	133	P02669|CASK_SHEEP				---	---	---	---	---	---
SAEPTVHSTPTTE	1355.62	1	1	1	1	1	127	139	P02669|CASK_SHEEP				70056978	11497889	13235756	17227266	26951797	0.41:0.67:0.77:1.00:1.56
SAEPTVHSTPTTEA	1426.66	1	0	0	0	0	127	140	P02669|CASK_SHEEP				5005684	4091628	0	0	0	64.00:64.00:-:-:-
SAEPTVHSTPTTEAVVN	1738.84	1	1	1	1	1	127	143	P02669|CASK_SHEEP				4780148	24471104	9814566	3360181	57829795	14.23:7.28:2.92:1.00:1.72
SAEPTVHSTPTTEAVVNAVD	2023.97	1	1	1	1	1	127	146	P02669|CASK_SHEEP				46452917	4375953	64032336	61291925	6472121	0.76:0.71:1.04:1.00:1.06
SAEPTVHSTPTTEAVVNAVDN	2138.01	1	0	0	0	0	127	147	P02669|CASK_SHEEP				---	---	---	---	---	---
SAEPTVHSTPTTEAVVNAVDNPEASSESIASAPETN	3608.66	0	0	0	0	1	127	162	P02669|CASK_SHEEP				---	---	---	---	---	---
SAEPTVHSTPTTEAVVNAVDNPEASSESIASAPETNTAQVTSTEV	4525.11	1	0	1	1	1	127	171	P02669|CASK_SHEEP				---	---	---	---	---	---
AEPTVHSTPTTE	1268.59	0	1	1	1	1	128	139	P02669|CASK_SHEEP				16837926	19640102	38457188	4854995	6922624	0.03:0.40:0.79:1.00:1.43
AEPTVHSTPTTEAVVN	1651.81	1	1	1	0	1	128	143	P02669|CASK_SHEEP				12634534	65965034	22380793	12942205	28258582	9.76:5.10:1.73:1.00:2.18
AEPTVHSTPTTEAVVNAVDNPEASSESIASAPETNTAQVTSTEV	4438.08	1	0	1	0	1	128	171	P02669|CASK_SHEEP				---	---	---	---	---	---
EPTVHSTPTTEAVVN	1580.77	1	0	0	0	0	129	143	P02669|CASK_SHEEP				---	---	---	---	---	---
PTVHSTPT	838.418	1	1	1	1	1	130	137	P02669|CASK_SHEEP				0	39150528	76149506	92552405	1541584	0.00:0.42:0.82:1.00:1.67
PTVHSTPTTEAVVN	1451.73	1	1	0	0	0	130	143	P02669|CASK_SHEEP				6829742	46903946	0	0	4303068	64.00:64.00:-:-:64.00
TVHSTPTTEAVVN	1354.67	1	0	0	0	0	131	143	P02669|CASK_SHEEP				---	---	---	---	---	---
VHSTPTTE	870.408	0	0	0	1	1	132	139	P02669|CASK_SHEEP				---	---	---	---	---	---
VHSTPTTEAVVN	1253.63	1	1	1	1	1	132	143	P02669|CASK_SHEEP				47418228	20715276	20244542	22717622	32612598	2.09:0.91:0.89:1.00:1.44
VHSTPTTEAVVNAVDNPEASSESIASAPETNTAQVTSTEV	4039.9	1	0	0	0	0	132	171	P02669|CASK_SHEEP				4721909	0	0	0	0	64.00:-:-:-:-
STPTTEAVVN	1017.5	1	1	1	1	1	134	143	P02669|CASK_SHEEP				0	100093866	19124874	19775017	37479304	0.00:0.51:0.97:1.00:1.90
STPTTEAVVNAVDNPEASSESIASAPETNTAQVTSTEV	3803.77	1	0	1	0	1	134	171	P02669|CASK_SHEEP				16005559	17196532	14457804	17293417	14703964	0.93:0.99:0.84:1.00:0.85
TPTTEAVVN	930.466	1	0	0	0	0	135	143	P02669|CASK_SHEEP				---	---	---	---	---	---
PTTEAVVN	829.418	0	1	1	1	1	136	143	P02669|CASK_SHEEP				0	59467926	6530786	5460269	50250616	0.00:0.11:0.12:1.00:0.09
TEAVVNAVDNPEASSESIASAPETNTAQVTSTEV	3417.59	1	1	1	1	1	138	171	P02669|CASK_SHEEP				29756433	94639185	1406762	11666561	12390485	2.55:0.81:1.21:1.00:1.06
AVVNAVDNPE	1026.5	0	0	1	1	1	140	149	P02669|CASK_SHEEP				0	71782007	89750146	9947484	15502513	0.00:0.72:0.90:1.00:1.56
AVVNAVDNPEASSE	1400.64	0	1	1	1	1	140	153	P02669|CASK_SHEEP				10725115	79106	10420735	11297737	28839143	0.95:0.70:0.92:1.00:2.55
AVVNAVDNPEASSESIASAPETN	2271.05	0	1	1	1	1	140	162	P02669|CASK_SHEEP				0	68936597	90576855	13958464	32938975	0.00:0.49:0.65:1.00:2.36
AVVNAVDNPEASSESIASAPETNTA	2443.14	0	0	1	1	1	140	164	P02669|CASK_SHEEP				0	0	4445548	7610062	7126772	0.00:0.00:0.58:1.00:0.94
AVVNAVDNPEASSESIASAPETNTAQVTSTEV	3187.5	1	0	1	1	1	140	171	P02669|CASK_SHEEP				49023936	23555996	4766428	55268735	47835933	0.89:0.43:0.86:1.00:0.87
VVNAVDNPEASSESIASAPETNTAQVTSTEV	3116.46	0	0	0	1	1	141	171	P02669|CASK_SHEEP				21814026	72138855	1297987	10961191	8918107	1.99:0.66:1.18:1.00:0.81
VNAVDNPE	856.393	0	0	0	0	1	142	149	P02669|CASK_SHEEP				---	---	---	---	---	---
VNAVDNPEASSESIASAPETN	2100.94	0	0	1	0	1	142	162	P02669|CASK_SHEEP				---	---	---	---	---	---
VNAVDNPEASSESIASAPETNTAQVTSTEV	3017.39	1	0	1	1	0	142	171	P02669|CASK_SHEEP				6310192	21223623	26878662	280767	25272207	2.25:0.76:0.96:1.00:0.90
AVDNPEASSE	1017.42	0	1	1	1	1	144	153	P02669|CASK_SHEEP				0	71595654	29952192	5238835	9088132	0.00:0.14:0.57:1.00:1.73
AVDNPEASSESIA	1288.58	1	0	0	0	0	144	156	P02669|CASK_SHEEP				4861308	76065485	6180005	60773566	51547955	0.80:1.25:1.02:1.00:0.85
AVDNPEASSESIASAPETN	1887.83	1	1	1	1	1	144	162	P02669|CASK_SHEEP				35319257	7935015	19067614	25045073	37854756	0.14:0.32:0.76:1.00:1.51
AVDNPEASSESIASAPETNTA	2059.92	1	1	1	1	1	144	164	P02669|CASK_SHEEP				0	0	6791475	66027844	9867386	0.00:0.00:1.03:1.00:1.49
AVDNPEASSESIASAPETNTAQ	2187.98	1	1	1	1	1	144	165	P02669|CASK_SHEEP				44802427	21346025	28199526	24538315	17552206	1.83:0.87:1.15:1.00:0.72
AVDNPEASSESIASAPETNTAQVT	2388.09	1	0	0	0	0	144	167	P02669|CASK_SHEEP				27113916	2125946	30469058	34836882	30388914	0.78:0.61:0.87:1.00:0.87
AVDNPEASSESIASAPETNTAQVTSTEV	2804.28	1	1	1	1	1	144	171	P02669|CASK_SHEEP				15578839	8114752	108872	11346018	9203756	1.37:0.72:0.96:1.00:0.81
DNPEASSESIASAPETNTAQVTSTEV	2634.18	1	0	0	0	0	146	171	P02669|CASK_SHEEP				14286868	49231963	0	59936455	6518435	0.24:0.82:0.00:1.00:1.09
NPEASSESIASAPETN	1602.7	0	0	0	0	1	147	162	P02669|CASK_SHEEP				---	---	---	---	---	---
NPEASSESIASAPETNTAQVTSTEV	2519.15	1	1	1	1	1	147	171	P02669|CASK_SHEEP				45475703	2251232	21579814	17843479	177688	2.55:1.26:1.21:1.00:1.00
PEASSESIASAPETN	1488.66	0	0	0	0	1	148	162	P02669|CASK_SHEEP				---	---	---	---	---	---
PEASSESIASAPETNTAQ	1788.8	1	0	0	0	0	148	165	P02669|CASK_SHEEP				---	---	---	---	---	---
PEASSESIASAPETNTAQVTSTEV	2405.11	1	1	1	1	1	148	171	P02669|CASK_SHEEP				57143867	24418782	27988735	26176587	18028839	2.18:0.93:1.07:1.00:0.69
EASSESIASAPETNTAQVTSTEV	2308.06	1	1	1	1	1	149	171	P02669|CASK_SHEEP				14143901	14972012	13473976	12505225	1755013	1.13:1.20:1.08:1.00:1.40
ASSESIASAPETNTAQVTSTEV	2179.01	1	1	1	1	1	150	171	P02669|CASK_SHEEP				43774023	16037327	17691752	19683907	13503524	2.22:0.81:0.90:1.00:0.69
SSESIASAPETNTAQVTSTEV	2107.98	1	1	1	1	0	151	171	P02669|CASK_SHEEP				13851715	83137396	15951688	29030298	20612283	0.48:0.29:0.55:1.00:0.71
SESIASAPETNTAQVTSTEV	2020.94	1	1	1	1	1	152	171	P02669|CASK_SHEEP				80291343	36523604	3728936	3212179	9010016	2.50:1.14:1.16:1.00:0.28
ESIASAPETN	1017.46	0	1	1	1	1	153	162	P02669|CASK_SHEEP				0	799914	20432375	18236091	20479889	0.00:0.44:1.12:1.00:1.12
ESIASAPETNTAQVTSTEV	1933.91	1	1	1	1	1	153	171	P02669|CASK_SHEEP				11041652	49096035	41135083	15065525	5993615	7.33:3.26:2.73:1.00:0.40
SIASAPETN	888.419	0	1	1	1	1	154	162	P02669|CASK_SHEEP				0	8077311	51299875	72001266	11250463	0.00:0.11:0.71:1.00:1.56
SIASAPETNT	989.467	0	0	1	1	1	154	163	P02669|CASK_SHEEP				---	---	---	---	---	---
SIASAPETNTA	1060.5	0	0	1	1	1	154	164	P02669|CASK_SHEEP				42681882	11909856	5122192	60456807	76576943	0.07:0.20:0.85:1.00:1.27
SIASAPETNTAQVTSTEV	1804.87	1	1	1	1	1	154	171	P02669|CASK_SHEEP				19703627	1703046	79516562	1576964	12015492	12.49:10.80:5.04:1.00:0.76
IASAPETNTA	973.472	0	1	1	1	1	155	164	P02669|CASK_SHEEP				---	---	---	---	---	---
IASAPETNTAQVTSTEV	1717.84	1	1	1	0	0	155	171	P02669|CASK_SHEEP				36079492	16685041	39920242	11339497	99638007	31.82:14.71:3.52:1.00:0.88
ASAPETN	688.303	0	1	1	1	0	156	162	P02669|CASK_SHEEP				0	41022244	18570132	26477656	33876821	0.00:0.15:0.70:1.00:1.28
ASAPETNTA	860.388	0	1	1	1	1	156	164	P02669|CASK_SHEEP				0	0	81515186	85989514	8728768	0.00:0.00:0.95:1.00:1.02
SAPETNTAQVTSTEV	1533.72	1	1	0	0	0	157	171	P02669|CASK_SHEEP				25421217	162404	21541323	12013538	3095798	21.16:13.52:1.79:1.00:2.58
APETNTAQVTSTEV	1446.68	1	1	0	0	0	158	171	P02669|CASK_SHEEP				2278534	9739206	0	0	0	64.00:64.00:-:-:-
PETNTA	631.281	0	0	1	0	1	159	164	P02669|CASK_SHEEP				0	40491208	76966394	12269886	21818179	0.00:0.33:0.63:1.00:1.78
PETNTAQ	759.34	1	0	0	0	0	159	165	P02669|CASK_SHEEP				---	---	---	---	---	---
PETNTAQVTSTEV	1375.65	1	0	0	0	0	159	171	P02669|CASK_SHEEP				---	---	---	---	---	---
NTAQVTSTEV	1048.5	1	1	0	0	0	162	171	P02669|CASK_SHEEP				11423237	0	0	0	0	64.00:-:-:-:-
TAQVTSTEV	934.461	1	1	1	1	1	163	171	P02669|CASK_SHEEP	ACE-inhibitory	AHTPDB	DOI: 10.1016/0304-4165(95)00047-f	7799355	62674536	15417421	19081844	26360242	0.41:0.33:0.81:1.00:1.38
AQVTSTEV	833.413	1	0	0	1	1	164	171	P02669|CASK_SHEEP				9280751	0	44860577	5561984	9348586	1.67:0.00:0.81:1.00:1.68
QVTSTEV	762.376	0	0	1	1	1	165	171	P02669|CASK_SHEEP	ACE-inhibitory	AHTPDB	DOI: 10.1016/0304-4165(95)00047-f	23940857	22840532	8871025	10102907	12295664	0.24:0.23:0.88:1.00:1.22
GADKYFHARGN	1234.58	1	0	0	0	0	30	40	P42819|SAA_SHEEP				---	---	---	---	---	---
GADKYFHARGNY	1397.65	0	0	1	1	1	30	41	P42819|SAA_SHEEP				---	---	---	---	---	---
GADKYFHARGNYD	1512.67	0	0	1	0	0	30	42	P42819|SAA_SHEEP				---	---	---	---	---	---
GADKYFHARGNYDAA	1654.75	0	1	1	1	1	30	44	P42819|SAA_SHEEP				0	14457743	10536641	869198	63093695	0.00:1.66:1.21:1.00:0.73
GADKYFHARGNYDAAQ	1782.81	0	1	1	1	1	30	45	P42819|SAA_SHEEP				30484518	19685397	30411567	34413586	37726423	0.09:0.57:0.88:1.00:1.10
GADKYFHARGNYDAAQR	1938.91	1	0	0	0	0	30	46	P42819|SAA_SHEEP				---	---	---	---	---	---
GADKYFHARGNYDAAQRGPG	2150	0	1	1	1	1	30	49	P42819|SAA_SHEEP				3194277	18856543	20957912	18197574	17990664	0.02:1.04:1.15:1.00:0.99
GADKYFHARGNYDAAQRGPGG	2207.03	1	1	1	0	0	30	50	P42819|SAA_SHEEP				6969521	68979385	3946216	11664337	59580176	5.98:5.91:3.38:1.00:0.51
GADKYFHARGNYDAAQRGPGGVW	2492.17	0	0	0	1	0	30	52	P42819|SAA_SHEEP				0	7236567	9102142	83338794	7456394	0.00:0.87:1.09:1.00:0.89
GADKYFHARGNYDAAQRGPGGVWAA	2634.25	1	1	1	1	1	30	54	P42819|SAA_SHEEP				126693545	2061795	19705305	23490217	23163336	0.54:0.88:0.84:1.00:0.99
GADKYFHARGNYDAAQRGPGGVWAAE	2763.29	1	0	0	0	0	30	55	P42819|SAA_SHEEP				2330937	12418695	13897493	11561688	66470544	2.02:1.07:1.20:1.00:0.57
GADKYFHARGNYDAAQRGPGGVWAAEVISNGREALQGITDPLF	4574.25	1	0	0	0	0	30	72	P42819|SAA_SHEEP				35827253	16398552	0	0	0	64.00:64.00:-:-:-
DKYFHARGN	1106.53	1	0	0	0	0	32	40	P42819|SAA_SHEEP				---	---	---	---	---	---
KYFHARGNYDAAQ	1539.72	0	0	0	1	1	33	45	P42819|SAA_SHEEP				0	0	0	0	62407715	-:-:-:-:64.00
FHARGNYDAA	1120.51	0	1	0	0	0	35	44	P42819|SAA_SHEEP				0	5665347	8874323	1037385	1157416	0.00:0.55:0.86:1.00:1.12
FHARGNYDAAQ	1248.56	0	0	0	1	0	35	45	P42819|SAA_SHEEP				0	54738794	68976984	6469287	10968795	0.00:0.85:1.07:1.00:1.70
ARGNYDAAQRGPGGVWAA	1815.88	0	1	1	1	0	37	54	P42819|SAA_SHEEP				0	12238245	7714792	70697034	54346924	0.00:1.73:1.09:1.00:0.77
GNYDAAQRGPG	1104.49	0	1	1	1	1	39	49	P42819|SAA_SHEEP				0	53144885	798028	5968323	8088725	0.00:0.89:1.34:1.00:1.36
GNYDAAQRGPGG	1161.52	1	0	0	0	0	39	50	P42819|SAA_SHEEP				95170105	0	0	0	40984158	64.00:-:-:-:64.00
GNYDAAQRGPGGVWAA	1588.74	1	1	1	1	1	39	54	P42819|SAA_SHEEP				100563196	33025715	2649339	28218208	30415005	0.36:1.17:0.94:1.00:1.08
GNYDAAQRGPGGVWAAE	1717.78	0	1	0	0	0	39	55	P42819|SAA_SHEEP				20763215	13628925	7125668	5140633	64500415	4.04:2.65:1.39:1.00:1.25
GNYDAAQRGPGGVWAAEVISNGRE	2473.17	0	0	1	1	1	39	62	P42819|SAA_SHEEP				2974072	9349376	11542162	5734673	1032525	5.19:1.63:2.01:1.00:1.80
GNYDAAQRGPGGVWAAEVISNGREALQ	2785.35	0	0	1	0	1	39	65	P42819|SAA_SHEEP				0	4284653	48640936	66931714	55845337	0.00:0.64:0.73:1.00:0.83
GNYDAAQRGPGGVWAAEVISNGREALQG	2842.37	1	1	0	0	0	39	66	P42819|SAA_SHEEP				62673883	67226794	5140574	50012262	41175342	1.25:1.34:1.03:1.00:0.82
GNYDAAQRGPGGVWAAEVISNGREALQGITDPLFK	3656.83	1	0	0	0	0	39	73	P42819|SAA_SHEEP				---	---	---	---	---	---
YDAAQRGPGGVWAA	1417.67	0	1	0	0	0	41	54	P42819|SAA_SHEEP				8184954	10532412	82561615	79079584	695126	1.04:1.33:1.04:1.00:0.88
DAAQRGPGGVW	1112.54	1	0	0	0	0	42	52	P42819|SAA_SHEEP				14323247	63487384	6262157	67451	56824817	2.12:0.94:0.93:1.00:0.84
DAAQRGPGGVWA	1183.57	1	0	0	0	0	42	53	P42819|SAA_SHEEP				13329131	6336572	4857737	55309015	46378357	2.41:1.15:0.88:1.00:0.84
DAAQRGPGGVWAA	1254.61	1	0	1	0	1	42	54	P42819|SAA_SHEEP				1032602	109498	85966113	8725628	11188594	1.18:1.25:0.99:1.00:1.28
EVISNGREALQ	1214.63	0	1	1	1	1	55	65	P42819|SAA_SHEEP				0	15312568	2682704	34971875	44090283	0.00:0.44:0.77:1.00:1.26
EVISNGREALQG	1271.65	0	1	1	0	0	55	66	P42819|SAA_SHEEP				---	---	---	---	---	---
VISNGREALQG	1142.6	1	0	0	0	0	56	66	P42819|SAA_SHEEP				---	---	---	---	---	---
VISNGREALQGITDPLF	1828.97	1	1	0	0	0	56	72	P42819|SAA_SHEEP				2128688	18197966	12717266	13644218	15791366	1.56:1.33:0.93:1.00:1.16
ALQGITDPLFK	1201.67	0	1	1	1	1	63	73	P42819|SAA_SHEEP				0	12246709	144024	12949427	86654004	0.00:0.95:1.11:1.00:0.67
ALQGITDPLFKGMT	1490.78	0	0	0	0	1	63	76	P42819|SAA_SHEEP				0	8554588	0	5721804	5661919	0.00:1.50:0.00:1.00:0.99
ALQGITDPLFKGMTRD	1761.91	0	0	0	0	1	63	78	P42819|SAA_SHEEP				0	6052035	58892975	7491426	11097532	0.00:0.81:0.79:1.00:1.48
GITDPLF	761.396	0	0	1	1	1	66	72	P42819|SAA_SHEEP				0	37109597	4751442	5167464	5243138	0.00:0.72:0.92:1.00:1.01
GITDPLFKGMT	1178.6	0	0	0	0	1	66	76	P42819|SAA_SHEEP				41920508	70822784	9278709	1575328	3826517	0.27:0.45:0.59:1.00:2.43
GITDPLFKGMTRD	1449.73	0	0	0	0	1	66	78	P42819|SAA_SHEEP				0	0	54497723	6031341	70096234	0.00:0.00:0.90:1.00:1.16
TDPLFKGMTRD	1279.62	0	0	0	0	1	68	78	P42819|SAA_SHEEP				0	15908573	5746491	51467084	6714625	0.00:3.09:1.12:1.00:1.30
GMTRDQVREDTKADQFANEWGR	2609.2	1	1	1	1	1	74	95	P42819|SAA_SHEEP				9966303	15337593	52141294	48297036	36533809	0.21:0.32:1.08:1.00:0.76
GMTRDQVREDTKADQFANEWGRSGKDPN	3207.48	0	0	1	1	1	74	101	P42819|SAA_SHEEP				0	3284763	10481395	1369142	1944103	0.00:0.24:0.77:1.00:1.42
TRDQVREDTKADQFANEWGR	2421.14	1	1	1	1	1	76	95	P42819|SAA_SHEEP				2758661	19147891	1395692	14721632	7068944	1.87:1.30:0.95:1.00:0.48
DQVREDTKADQFANEWG	2007.89	1	0	0	0	0	78	94	P42819|SAA_SHEEP				5383409	48251645	0	0	0	64.00:64.00:-:-:-
DQVREDTKADQFANEWGR	2163.99	1	1	0	0	0	78	95	P42819|SAA_SHEEP				14675779	18916199	16796201	13228154	90016077	1.11:1.43:1.27:1.00:0.68
DQVREDTKADQFANEWGRSGKDPN	2762.26	0	1	0	1	1	78	101	P42819|SAA_SHEEP				48208298	6659865	9260274	94545074	10602535	0.51:0.70:0.98:1.00:1.12
DTKADQFAN	1008.45	0	0	0	0	1	83	91	P42819|SAA_SHEEP				0	6205465	66700635	7776628	15624755	0.00:0.80:0.86:1.00:2.01
DTKADQFANEWGR	1536.7	0	0	1	1	1	83	95	P42819|SAA_SHEEP				34010504	53563214	5605647	7296369	6198161	0.47:0.73:0.77:1.00:0.85
DTKADQFANEWGRSGKDPN	2134.97	0	1	1	1	1	83	101	P42819|SAA_SHEEP				20945923	33739333	26008433	32031309	41450425	0.65:1.05:0.81:1.00:1.29
ADQFANEWGRSGKDPN	1790.8	0	1	1	1	0	86	101	P42819|SAA_SHEEP				0	28485088	16154082	68619086	6593205	0.00:4.15:2.35:1.00:0.96
DQFANEWG	965.388	0	0	0	1	0	87	94	P42819|SAA_SHEEP				0	53551587	6954892	12883916	14920111	0.00:0.42:0.54:1.00:1.16
DQFANEWGR	1121.49	0	1	1	1	1	87	95	P42819|SAA_SHEEP				8248353	33167168	7814037	11472522	1071063	0.07:0.29:0.68:1.00:0.93
DQFANEWGRSGKDPN	1719.76	0	1	1	1	1	87	101	P42819|SAA_SHEEP				38178656	8386657	9597592	79292	8716872	0.05:1.06:1.21:1.00:1.10
QFANEWGR	1006.46	1	1	1	1	1	88	95	P42819|SAA_SHEEP				54960547	17650364	4039422	45680024	29638308	0.12:0.39:0.88:1.00:0.65
QFANEWGRSGKDPN	1604.73	0	0	1	1	1	88	101	P42819|SAA_SHEEP				---	---	---	---	---	---
FANEWGRSGKDPN	1476.67	0	1	1	1	0	89	101	P42819|SAA_SHEEP				0	12567788	75278125	76691187	5649905	0.00:1.64:0.98:1.00:0.74
ANEWGRSGKDPN	1329.61	0	1	1	0	1	90	101	P42819|SAA_SHEEP				35215103	12138737	15539191	5636536	7278774	0.62:2.15:2.76:1.00:1.29
NEWGRSGKDPN	1258.57	0	1	1	1	1	91	101	P42819|SAA_SHEEP				0	93232855	11477347	12977689	15654083	0.00:0.72:0.88:1.00:1.21
EWGRSGKDPN	1144.53	0	1	1	1	1	92	101	P42819|SAA_SHEEP				0	42861143	6015858	76656714	9755453	0.00:0.56:0.78:1.00:1.27
DPNHFRPPGLPDKY	1651.81	1	1	0	0	0	99	112	P42819|SAA_SHEEP				42256227	2786526	12014581	10433106	11422775	4.05:2.67:1.15:1.00:1.09
HFRPPGLPD	1034.53	0	0	0	1	1	102	110	P42819|SAA_SHEEP				0	0	58428735	11755308	12576273	0.00:0.00:0.50:1.00:1.07
HFRPPGLPDKY	1325.69	0	1	1	1	1	102	112	P42819|SAA_SHEEP				17817489	4233176	58919086	57621664	38089113	0.03:0.73:1.02:1.00:0.66
FRPPGLPDKY	1188.63	0	1	0	0	0	103	112	P42819|SAA_SHEEP				7690296	13766755	11273368	9038017	1103631	0.85:1.52:1.25:1.00:1.22
IIVTQT	673.401	1	0	0	0	0	1	6	P67976|LACB_SHEEP				14982249	26834639	41181333	45605093	4927163	3.29:0.59:0.90:1.00:1.08
IIVTQTMKGL	1102.64	0	0	0	0	1	1	10	P67976|LACB_SHEEP				5839438	65067346	8456243	10579374	20627122	0.55:0.62:0.80:1.00:1.95
IIVTQTMKGLD	1217.67	1	1	1	1	1	1	11	P67976|LACB_SHEEP				51426646	29347683	63371987	5327703	5187193	0.97:0.55:1.19:1.00:0.97
IIVTQTMKGLDIQ	1458.81	0	1	1	1	1	1	13	P67976|LACB_SHEEP				42529163	8926481	169959	9711548	40818533	0.04:0.92:1.75:1.00:0.42
IIVTQTMKGLDIQKVA	1757.01	1	0	1	0	0	1	16	P67976|LACB_SHEEP				26159417	1496562	0	0	0	64.00:64.00:-:-:-
IIVTQTMKGLDIQKVAG	1814.03	1	1	1	1	0	1	17	P67976|LACB_SHEEP				5045762	7482333	67459707	3361768	1988977	1.50:2.23:2.01:1.00:0.59
IIVTQTMKGLDIQKVAGTWH	2238.22	1	0	1	1	0	1	20	P67976|LACB_SHEEP				2700894	50536494	9482859	5590435	26332822	0.48:0.90:1.70:1.00:0.47
IIVTQTMKGLDIQKVAGTWHS	2325.25	0	1	1	1	1	1	21	P67976|LACB_SHEEP				25429434	46253	927701	69832896	39914272	0.36:0.66:1.33:1.00:0.57
IIVTQTMKGLDIQKVAGTWHSL	2438.34	0	1	0	0	0	1	22	P67976|LACB_SHEEP				9291109	41781797	9024687	7319915	4598531	0.13:0.57:1.23:1.00:0.63
IIVTQTMKGLDIQKVAGTWHSLA	2509.37	0	0	0	1	0	1	23	P67976|LACB_SHEEP				4736181	71226895	10784116	56558545	21304836	0.84:1.26:1.91:1.00:0.38
IVTQTMK	819.452	1	0	0	0	1	2	8	P67976|LACB_SHEEP				---	---	---	---	---	---
VTQTMK	706.368	0	0	0	1	0	3	8	P67976|LACB_SHEEP				45319138	0	44351587	6004049	7595253	0.75:0.00:0.74:1.00:1.27
GTWHSLAM	901.412	0	0	0	0	1	17	24	P67976|LACB_SHEEP				---	---	---	---	---	---
TWHSLAMAA	986.464	0	0	1	1	0	18	26	P67976|LACB_SHEEP				0	0	6228623	0	0	-:-:64.00:-:-
SDISLLDAQ	960.476	1	0	0	0	1	27	35	P67976|LACB_SHEEP				---	---	---	---	---	---
SDISLLDAQSAPLR	1484.78	1	1	0	0	0	27	40	P67976|LACB_SHEEP				12904131	19635173	2025985	2271295	21867717	0.57:0.86:0.89:1.00:0.96
DISLLDAQ	873.444	0	0	0	1	0	28	35	P67976|LACB_SHEEP				0	11710403	14222185	1424767	16440131	0.00:0.82:1.00:1.00:1.15
DISLLDAQSAPLR	1397.75	0	1	1	0	0	28	40	P67976|LACB_SHEEP				32619125	9472337	66861334	8236999	18986774	0.40:1.15:0.81:1.00:2.31
ISLLDAQSAPLR	1282.72	1	0	0	0	0	29	40	P67976|LACB_SHEEP				73847845	0	0	0	0	64.00:-:-:-:-
LLDAQSAP	813.423	1	0	0	0	0	31	38	P67976|LACB_SHEEP				10965547	4930508	58810925	93506104	8999085	1.17:0.53:0.63:1.00:0.96
LLDAQSAPLR	1082.61	1	0	0	0	0	31	40	P67976|LACB_SHEEP				15412336	5624635	43528537	0	4735137	64.00:64.00:64.00:-:64.00
LLDAQSAPLRVYVEELKPTPEGN	2538.33	1	0	0	0	0	31	53	P67976|LACB_SHEEP				41612888	660436	6733644	6190695	4429322	0.67:1.07:1.09:1.00:0.72
AQSAPLRVYVE	1231.66	0	0	0	1	1	34	44	P67976|LACB_SHEEP				90198193	15223463	14181174	14218708	21796753	0.63:10.71:1.00:1.00:1.53
SAPLRVYVE	1032.56	0	0	0	1	1	36	44	P67976|LACB_SHEEP				0	63526263	9585012	20472777	30550286	0.00:0.31:0.47:1.00:1.49
PLRVYVE	874.491	0	0	0	1	1	38	44	P67976|LACB_SHEEP				0	0	55554504	7109573	14741802	0.00:0.00:0.78:1.00:2.07
LRVYVEELKPTPE	1571.86	1	0	0	0	0	39	51	P67976|LACB_SHEEP				---	---	---	---	---	---
LRVYVEELKPTPEG	1628.88	1	1	0	0	0	39	52	P67976|LACB_SHEEP				16409788	13232542	0	0	0	64.00:64.00:-:-:-
LRVYVEELKPTPEGN	1742.92	1	1	0	0	0	39	53	P67976|LACB_SHEEP				52282617	23649485	0	44000146	46067874	11.88:5.37:0.00:1.00:1.05
LRVYVEELKPTPEGNLE	1985.05	1	0	0	0	0	39	55	P67976|LACB_SHEEP				4173271	0	0	0	0	64.00:-:-:-:-
VYVEELKPTPEG	1359.69	1	1	0	0	0	41	52	P67976|LACB_SHEEP				95806757	100537775	52967847	4931006	88707684	1.94:2.04:1.07:1.00:1.80
VYVEELKPTPEGN	1473.74	1	1	0	0	0	41	53	P67976|LACB_SHEEP				32314087	14202361	15336206	1754023	12169719	1.84:0.81:0.87:1.00:0.69
VEELKPTPEGN	1211.6	0	0	0	0	1	43	53	P67976|LACB_SHEEP				---	---	---	---	---	---
ELKPTPE	812.428	0	0	1	1	1	45	51	P67976|LACB_SHEEP				0	0	556394	59420026	19347435	0.00:0.00:0.94:1.00:3.26
KTKIPAVFKID	1258.76	0	0	0	1	1	75	85	P67976|LACB_SHEEP				0	0	13623654	16533712	38792952	0.00:0.00:0.82:1.00:2.35
EALEKFDKALKALPMHIRLA	2293.3	0	0	0	1	0	131	150	P67976|LACB_SHEEP				---	---	---	---	---	---
HIRLAFNPT	1067.59	0	1	1	1	1	146	154	P67976|LACB_SHEEP				39730997	13376566	32849885	3733867	4324391	0.11:0.36:0.88:1.00:1.16
IRLAFNPTQLEGQCHV	1824.93	1	0	0	0	0	147	162	P67976|LACB_SHEEP				---	---	---	---	---	---
AFNPTQLE	918.445	0	0	0	0	1	150	157	P67976|LACB_SHEEP				0	0	5948941	9730192	21557368	0.00:0.00:0.61:1.00:2.22
FNPTQLE	847.408	0	0	0	1	0	151	157	P67976|LACB_SHEEP				3305141	0	72144385	60396326	2184037	0.55:0.00:1.19:1.00:3.62
PTQLEGQ	771.376	1	0	0	0	0	153	159	P67976|LACB_SHEEP				---	---	---	---	---	---
PTQLEGQCHV	1110.51	1	0	0	0	0	153	162	P67976|LACB_SHEEP				60781924	29683054	23755007	2167393	13491409	2.80:1.37:1.10:1.00:0.62
AVATWLKPDPSQKQTF	1815.95	0	0	1	1	0	23	38	Q9XSY9|OSTP_SHEEP				0	11040104	2623298	15661326	6143416	0.00:0.70:1.68:1.00:0.39
ATWLKPDPSQK	1269.67	0	0	0	0	1	25	35	Q9XSY9|OSTP_SHEEP				0	4914869	5428558	6251039	55435596	0.00:0.79:0.87:1.00:0.89
TWLKPDPSQK	1198.63	0	0	1	1	1	26	35	Q9XSY9|OSTP_SHEEP				3687767	8858005	9274678	8376519	9311258	0.44:1.06:1.11:1.00:1.11
TWLKPDPSQKQ	1326.69	0	0	1	1	1	26	36	Q9XSY9|OSTP_SHEEP				357125	13552463	27246262	4816153	883686	0.07:0.28:0.57:1.00:1.83
TWLKPDPSQKQTF	1574.81	0	0	0	0	1	26	38	Q9XSY9|OSTP_SHEEP				0	827459	1307304	14143455	2313411	0.00:0.59:0.92:1.00:1.64
WLKPDPSQK	1097.59	0	0	0	0	1	27	35	Q9XSY9|OSTP_SHEEP				99153735	12585592	69930005	5174233	8304373	1.92:2.43:1.35:1.00:1.60
WLKPDPSQKQ	1225.65	0	0	1	1	1	27	36	Q9XSY9|OSTP_SHEEP				44317416	54268585	9724479	85907495	16861016	0.52:0.63:1.13:1.00:1.96
WLKPDPSQKQTF	1473.76	0	0	1	1	1	27	38	Q9XSY9|OSTP_SHEEP				26297761	2600617	28166455	30861511	38803052	0.85:0.84:0.91:1.00:1.26
PDPSQK	670.329	0	0	1	0	1	30	35	Q9XSY9|OSTP_SHEEP				---	---	---	---	---	---
TPPFPTESTNDGRGDS	1676.73	1	0	0	0	0	124	139	Q9XSY9|OSTP_SHEEP				---	---	---	---	---	---
ESTNDGRGDSVAY	1369.57	0	1	1	0	0	130	142	Q9XSY9|OSTP_SHEEP				0	10790708	11168134	8727183	76479736	0.00:1.24:1.28:1.00:0.88
STNDGRGDSVAY	1240.53	0	1	0	1	0	131	142	Q9XSY9|OSTP_SHEEP				0	62323755	16438145	88050305	49156668	0.00:0.71:1.87:1.00:0.56
NDGRGDSVAY	1052.45	0	0	1	1	0	133	142	Q9XSY9|OSTP_SHEEP				0	54874457	86098083	7339518	0	0.00:0.75:1.17:1.00:0.00
DGRGDSVAYGLK	1236.61	1	0	0	0	0	134	145	Q9XSY9|OSTP_SHEEP				---	---	---	---	---	---
DGRGDSVAYGLKSKSKKF	1942.03	1	0	0	0	0	134	151	Q9XSY9|OSTP_SHEEP				38147043	0	0	0	0	64.00:-:-:-:-
GRGDSVAYGLK	1121.58	1	0	0	0	0	135	145	Q9XSY9|OSTP_SHEEP				---	---	---	---	---	---
GRGDSVAYGLKSKSKKF	1827	1	0	0	0	0	135	151	Q9XSY9|OSTP_SHEEP				---	---	---	---	---	---
AYGLKSKSKKF	1255.73	1	0	0	0	0	141	151	Q9XSY9|OSTP_SHEEP				---	---	---	---	---	---
YGLKSKSKKF	1184.69	1	0	0	0	0	142	151	Q9XSY9|OSTP_SHEEP				---	---	---	---	---	---
GLKSKSKKF	1021.63	0	0	1	0	0	143	151	Q9XSY9|OSTP_SHEEP				0	0	5174038	0	0	-:-:64.00:-:-
LKSKSKKF	964.607	1	0	0	0	0	144	151	Q9XSY9|OSTP_SHEEP				---	---	---	---	---	---
KSKSKKF	851.523	1	1	1	0	0	145	151	Q9XSY9|OSTP_SHEEP				---	---	---	---	---	---
SKSKKF	723.428	1	0	1	0	0	146	151	Q9XSY9|OSTP_SHEEP				---	---	---	---	---	---
RSNVESPDATEE	1332.58	1	0	0	0	0	153	164	Q9XSY9|OSTP_SHEEP				---	---	---	---	---	---
RSNVESPDATEEDFTSHIE	2161.94	1	0	0	0	0	153	171	Q9XSY9|OSTP_SHEEP				43122668	7507386	6826342	59782666	0	0.72:1.26:1.14:1.00:0.00
SNVESPDATEEDFTSHIE	2005.84	1	1	1	1	1	154	171	Q9XSY9|OSTP_SHEEP				6775285	49488022	47346323	37163245	49523352	1.82:1.33:1.27:1.00:0.13
SQENSKLSQEFHSL	1632.77	0	0	0	0	1	217	230	Q9XSY9|OSTP_SHEEP				0	0	0	0	70578516	-:-:-:-:64.00
NSKLSQEFHSL	1288.64	0	0	0	0	1	220	230	Q9XSY9|OSTP_SHEEP				5308613	6876404	8519505	13373911	86434467	0.40:0.51:0.64:1.00:0.65
SQEFHSL	846.387	0	0	1	1	1	224	230	Q9XSY9|OSTP_SHEEP				8707302	0	5606346	72569086	7991406	1.20:0.00:0.77:1.00:1.10
EFHSLEDKL	1116.55	0	0	0	0	1	226	234	Q9XSY9|OSTP_SHEEP				0	43579535	65371326	6919389	14732308	0.00:0.63:0.94:1.00:2.13
EFHSLEDKLD	1231.57	0	0	0	1	1	226	235	Q9XSY9|OSTP_SHEEP				18238147	17749847	7412551	70938104	11385544	2.57:2.50:1.04:1.00:1.60
DLDHKSEEDKRL	1483.73	0	1	1	0	0	235	246	Q9XSY9|OSTP_SHEEP				---	---	---	---	---	---
KIRISHELD	1109.62	0	0	0	0	1	247	255	Q9XSY9|OSTP_SHEEP				0	5576414	62885284	76122284	16830522	0.00:0.73:0.83:1.00:2.21
RISHELDSVSSEVN	1570.76	1	0	0	0	0	249	262	Q9XSY9|OSTP_SHEEP				---	---	---	---	---	---
SHELDSVSSEVN	1301.57	1	1	0	0	0	251	262	Q9XSY9|OSTP_SHEEP				67986224	87888116	0	0	0	64.00:64.00:-:-:-
HELDSVSSEVN	1214.54	1	1	1	1	0	252	262	Q9XSY9|OSTP_SHEEP				373883	56925806	6556883	6789967	44710345	0.55:0.84:0.97:1.00:0.66
LDSVSSEVN	948.44	0	1	1	1	1	254	262	Q9XSY9|OSTP_SHEEP				0	5659203	98166693	17952758	19443433	0.00:0.32:0.55:1.00:1.08
DSVSSEVN	835.356	1	0	0	0	0	255	262	Q9XSY9|OSTP_SHEEP				---	---	---	---	---	---
ADDSDPVGGEFLAEGGGVR	1846.83	1	1	0	0	0	1	19	P68214|FIBA_SHEEP				27214912	20825596	18022261	19365631	9434152	1.41:1.08:0.93:1.00:0.49
DDSDPVGGEF	1036.4	1	1	0	0	0	2	11	P68214|FIBA_SHEEP				---	---	---	---	---	---
DDSDPVGGEFLAEGGGVR	1775.8	1	1	0	0	0	2	19	P68214|FIBA_SHEEP				14239906	10368253	9672484	80642993	1649253	1.77:1.29:1.20:1.00:0.20
DSDPVGGEFLAEGGGVR	1660.77	0	1	0	0	0	3	19	P68214|FIBA_SHEEP				34317205	17805356	12569146	77079553	74323883	4.45:2.31:1.63:1.00:0.96
DPVGGEFLAEGGGVR	1458.71	1	1	0	0	0	5	19	P68214|FIBA_SHEEP				6773198	778175	642681	64588193	57176826	1.05:1.20:1.00:1.00:0.89
PVGGEFLAEGGGVR	1343.68	1	1	0	0	0	6	19	P68214|FIBA_SHEEP				55499615	6318701	90688654	9569085	11835961	0.58:0.66:0.95:1.00:1.24
IQRIPEVQ	981.561	0	1	0	1	1	1	8	Q6QAT4|B2MG_SHEEP				44198926	39212693	6025994	653115	8969427	0.07:0.60:0.92:1.00:1.37
IQRIPEVQVY	1243.69	1	1	0	1	1	1	10	Q6QAT4|B2MG_SHEEP				30910667	7042608	9468429	9880071	12112326	0.31:0.71:0.96:1.00:1.23
IQRIPEVQVYS	1330.72	1	0	0	0	0	1	11	Q6QAT4|B2MG_SHEEP				5957483	67001154	48266327	4836936	47550757	1.23:1.39:1.00:1.00:0.98
IPEVQVY	846.449	1	0	0	0	0	4	10	Q6QAT4|B2MG_SHEEP				575616	0	0	0	0	64.00:-:-:-:-
YLLSHAE	831.413	0	0	0	0	1	62	68	Q6QAT4|B2MG_SHEEP				---	---	---	---	---	---
HVTLTQPKIVKWDRDL	1948.09	1	1	0	0	0	83	98	Q6QAT4|B2MG_SHEEP				8507461	36543438	0	42793286	0	19.88:8.54:0.00:1.00:0.00
TQPKIVKWDRDL	1497.83	1	0	0	0	0	87	98	Q6QAT4|B2MG_SHEEP				572584	50827097	0	0	0	64.00:64.00:-:-:-
DTHKSEIAHRF	1339.66	1	0	0	0	0	1	11	P14639|ALBU_SHEEP				45260513	0	0	0	0	64.00:-:-:-:-
DTHKSEIAHRFN	1453.71	1	0	0	0	0	1	12	P14639|ALBU_SHEEP				59217676	0	0	0	0	64.00:-:-:-:-
GPKLVASTQAALA	1225.7	1	0	0	0	0	571	583	P14639|ALBU_SHEEP				---	---	---	---	---	---
LKDYGGVSLPE	1176.6	0	0	0	0	1	15	25	P09462|LALBA_SHEEP				71362103	96903217	44721387	55331	48908794	0.13:0.18:0.81:1.00:0.88
DYGGVSLPE	935.424	0	0	0	1	1	17	25	P09462|LALBA_SHEEP				0	67717816	12132443	22425396	32185074	0.00:0.03:0.54:1.00:1.44
YGGVSLPE	820.397	0	0	0	0	1	18	25	P09462|LALBA_SHEEP				57009247	12477075	29291332	5875732	7649072	0.02:0.02:0.50:1.00:1.30
FHTSGYDTQ	1054.44	0	0	0	1	1	31	39	P09462|LALBA_SHEEP				387578	49117114	16636781	4199378	593482	0.09:0.12:0.40:1.00:1.41
