# Supplementary material for: Identification of Potential Bioactive Peptides in Sheep Milk Kefir through Peptidomic Analysis at Different Fermentation Times
Source: Foods. 2023 Aug 7;12(15):2974. doi: 10.3390/foods12152974 (PMC10418486; doi:10.3390/foods12152974)
Supplement: Supplementary file 1 [file foods-12-02974-s001.zip › Table S2.xlsx]

## Sheet: db.proteins-names
Table S2. List of proteins identified in an extended database search with PEAKS Online using both reviewed and unreviewed Ovis aries proteins with taxonomy ID 9940, containing 48903 entries. Accession of the proteins, number of peptides identified from each protein, number of unique peptides from each protein, average mass of the proteins and the descriptions of the proteins are listed.
Accession	#Peptides	#Unique	Average Mass	Description
I1WXR3|I1WXR3_SHEEP	1	1	46026.7	Alpha-1-antitrypsin transcript variant 1 OS=Ovis aries OX=9940 GN=SERPINA1 PE=2 SV=1
I1WXR4|I1WXR4_SHEEP	1	1	25319	Alpha-1-antitrypsin transcript variant 2 OS=Ovis aries OX=9940 GN=SERPINA1 PE=2 SV=1
T1W3S3|T1W3S3_SHEEP	72	36	5818.51	Alpha-S1-casein (Fragment) OS=Ovis aries OX=9940 GN=CSN1S1 PE=3 SV=1
T1W2K2|T1W2K2_SHEEP	57	21	5806.45	Alpha-S1-casein (Fragment) OS=Ovis aries OX=9940 GN=CSN1S1 PE=3 SV=1
P04653|CASA1_SHEEP	296	36	24305.7	Alpha-S1-casein OS=Ovis aries OX=9940 GN=CSN1S1 PE=1 SV=3
D2D3I8|D2D3I8_SHEEP	346	36	24315.7	Alpha-S1-casein OS=Ovis aries OX=9940 GN=CSN1S1 PE=2 SV=1
D3TU01|D3TU01_SHEEP	321	36	23426.8	Alpha-S1-casein OS=Ovis aries OX=9940 GN=CSN1S1 PE=2 SV=1
D2DRB7|D2DRB7_SHEEP	312	36	23484.9	Alpha-S1-casein OS=Ovis aries OX=9940 GN=CSN1S1 PE=2 SV=1
G3LUQ4|G3LUQ4_SHEEP	331	21	24303.7	Alpha-S1-casein OS=Ovis aries OX=9940 GN=CSN1S1 PE=3 SV=1
E7BQS5|E7BQS5_SHEEP	270	22	26311.9	Alpha-S2-casein OS=Ovis aries OX=9940 GN=CSN1S2 PE=2 SV=1
A0A836D250|A0A836D250_SHEEP	135	2	30300.1	Alpha-S2-casein OS=Ovis aries OX=9940 GN=JEQ12_017471 PE=3 SV=1
A0A6P7EFR1|A0A6P7EFR1_SHEEP	1	1	115066	Amino acid transporter transmembrane domain-containing protein OS=Ovis aries OX=9940 GN=JEQ12_002532 PE=4 SV=1
W5Q7J0|W5Q7J0_SHEEP	2	1	514160	Apolipoprotein B OS=Ovis aries OX=9940 GN=APOB PE=4 SV=1
F5CC79|F5CC79_SHEEP	3	3	44823.4	Beta-1,4-galactosyltransferase OS=Ovis aries OX=9940 GN=B4GALT1 PE=2 SV=1
W5PIH2|W5PIH2_SHEEP	2	2	44851.4	Beta-1,4-galactosyltransferase OS=Ovis aries OX=9940 GN=B4GALT1 PE=3 SV=1
A0A6P9FQT2|A0A6P9FQT2_SHEEP	2	2	44823.4	Beta-1,4-galactosyltransferase OS=Ovis aries OX=9940 GN=JEQ12_008909 PE=3 SV=1
H2E704|H2E704_SHEEP	3	3	3102.49	Beta-2-microglobulin (Fragment) OS=Ovis aries OX=9940 GN=B2M PE=2 SV=1
A3QP67|A3QP67_SHEEP	2	2	4127.64	Beta-2-microglobulin (Fragment) OS=Ovis aries OX=9940 GN=B2M PE=2 SV=1
Q6QAT4|B2MG_SHEEP	6	6	13464.3	Beta-2-microglobulin OS=Ovis aries OX=9940 GN=B2M PE=3 SV=1
A0A836ADX0|A0A836ADX0_SHEEP	4	4	85594.9	Beta-2-microglobulin OS=Ovis aries OX=9940 GN=JEQ12_018561 PE=3 SV=1
A4ZVY8|A4ZVY8_SHEEP	6	6	13609.5	Beta-2-microglobulin OS=Ovis aries OX=9940 PE=2 SV=1
A4ZVY9|A4ZVY9_SHEEP	6	6	13464.3	Beta-2-microglobulin OS=Ovis aries OX=9940 PE=2 SV=1
A4ZVY6|A4ZVY6_SHEEP	6	6	13610.5	Beta-2-microglobulin OS=Ovis aries OX=9940 PE=2 SV=1
A4ZVY7|A4ZVY7_SHEEP	5	5	13628.6	Beta-2-microglobulin OS=Ovis aries OX=9940 PE=2 SV=1
A0A8E5BHR5|A0A8E5BHR5_SHEEP	446	3	18477.8	Beta-casein (Fragment) OS=Ovis aries OX=9940 GN=CSN2 PE=3 SV=1
A0A8E5BD90|A0A8E5BD90_SHEEP	467	2	18428.8	Beta-casein (Fragment) OS=Ovis aries OX=9940 GN=CSN2 PE=3 SV=1
A0A8E5F8N3|A0A8E5F8N3_SHEEP	399	14	18408.7	Beta-casein (Fragment) OS=Ovis aries OX=9940 GN=CSN2 PE=3 SV=1
A0A2U8URK1|A0A2U8URK1_SHEEP	336	25	14609.3	Beta-casein (Fragment) OS=Ovis aries OX=9940 PE=3 SV=1
P11839|CASB_SHEEP	710	3	24875.1	Beta-casein OS=Ovis aries OX=9940 GN=CSN2 PE=1 SV=3
A0A8E5BHS3|A0A8E5BHS3_SHEEP	710	3	24875.1	Beta-casein OS=Ovis aries OX=9940 GN=CSN2 PE=2 SV=1
A0A8K1EFG4|A0A8K1EFG4_SHEEP	523	1	24919.2	Beta-casein OS=Ovis aries OX=9940 GN=CSN2 PE=2 SV=1
W5PLC2|W5PLC2_SHEEP	680	2	25769.2	Beta-casein OS=Ovis aries OX=9940 GN=CSN2 PE=3 SV=1
A0A836AFD3|A0A836AFD3_SHEEP	369	3	16665.8	Beta-casein OS=Ovis aries OX=9940 GN=JEQ12_017470 PE=3 SV=1
P67975|LACB_OVIMU	34	4	18151.1	Beta-lactoglobulin OS=Ovis aries musimon OX=9938 GN=LGB PE=1 SV=1
P67976|LACB_SHEEP	34	4	19921.4	Beta-lactoglobulin-1/B OS=Ovis aries OX=9940 PE=1 SV=1
Q6RUR7|Q6RUR7_SHEEP	26	7	14152.3	Butyrophilin (Fragment) OS=Ovis aries OX=9940 PE=4 SV=1
W5NPT7|W5NPT7_SHEEP	63	44	59208.7	Butyrophilin subfamily 1 member A1 OS=Ovis aries OX=9940 GN=BTN1A1 PE=3 SV=1
A0A835ZM12|A0A835ZM12_SHEEP	43	43	106125	Butyrophilin subfamily 2 member A2 OS=Ovis aries OX=9940 GN=JEQ12_010676 PE=4 SV=1
W5PMI3|W5PMI3_SHEEP	2	1	499299	Dynein axonemal heavy chain 11 OS=Ovis aries OX=9940 GN=DNAH11 PE=3 SV=1
W5P248|W5P248_SHEEP	2	1	507371	Dynein axonemal heavy chain 17 OS=Ovis aries OX=9940 GN=DNAH17 PE=3 SV=1
A0A836D2H8|A0A836D2H8_SHEEP	2	1	493325	Dynein heavy chain 11, axonemal OS=Ovis aries OX=9940 GN=JEQ12_015398 PE=3 SV=1
P68214|FIBA_SHEEP	6	6	1847.91	Fibrinogen alpha chain (Fragment) OS=Ovis aries OX=9940 GN=FGA PE=1 SV=1
W5Q5H8|W5Q5H8_SHEEP	8	8	89272.9	Fibrinogen alpha chain OS=Ovis aries OX=9940 GN=FGA PE=4 SV=1
A0A835ZZ97|A0A835ZZ97_SHEEP	8	8	70641.3	Fibrinogen alpha chain OS=Ovis aries OX=9940 GN=JEQ12_007053 PE=4 SV=1
W5PAV8|W5PAV8_SHEEP	2	2	10591.2	FXYD domain-containing ion transport regulator OS=Ovis aries OX=9940 PE=3 SV=1
W5PSD8|W5PSD8_SHEEP	7	7	59032.6	Glycoprotein 2 OS=Ovis aries OX=9940 GN=GP2 PE=4 SV=1
W5Q3I2|W5Q3I2_SHEEP	105	3	17070.5	Glycosylation-dependent cell adhesion molecule 1 OS=Ovis aries OX=9940 GN=GLYCAM1 PE=3 SV=1
A0A836ACS7|A0A836ACS7_SHEEP	87	11	28868.8	Glycosylation-dependent cell adhesion molecule 1 OS=Ovis aries OX=9940 GN=JEQ12_014302 PE=3 SV=1
A0A835ZWE6|A0A835ZWE6_SHEEP	100	100	121806	Ig-like domain-containing protein OS=Ovis aries OX=9940 GN=JEQ12_003526 PE=4 SV=1
A0A059T9V6|A0A059T9V6_SHEEP	201	201	17989.2	Kappa-casein (Fragment) OS=Ovis aries OX=9940 GN=CSN3 PE=3 SV=1
Q5C9G1|Q5C9G1_SHEEP	126	126	14539.2	Kappa-casein (Fragment) OS=Ovis aries OX=9940 GN=Kcas PE=3 SV=1
L0BB45|L0BB45_SHEEP	137	137	13725.6	Kappa-casein (Fragment) OS=Ovis aries OX=9940 PE=3 SV=1
I7D1C3|I7D1C3_SHEEP	130	130	13100.7	Kappa-casein (Fragment) OS=Ovis aries OX=9940 PE=3 SV=1
P02669|CASK_SHEEP	201	201	21438.4	Kappa-casein OS=Ovis aries OX=9940 GN=CSN3 PE=1 SV=2
A0A059T9N6|A0A059T9N6_SHEEP	201	201	21438.4	Kappa-casein OS=Ovis aries OX=9940 GN=CSN3 PE=2 SV=1
A0A836D2A6|A0A836D2A6_SHEEP	201	201	49562.3	Kappa-casein OS=Ovis aries OX=9940 GN=JEQ12_017472 PE=3 SV=1
A0A8N7XJI5|A0A8N7XJI5_SHEEP	20	20	80487	Lactoperoxidase OS=Ovis aries OX=9940 GN=JEQ12_003400 PE=4 SV=1
W5PGP1|W5PGP1_SHEEP	20	20	80954.4	Lactoperoxidase OS=Ovis aries OX=9940 GN=LPO PE=4 SV=1
A0A836D465|A0A836D465_SHEEP	32	2	23005	Lipocalin/cytosolic fatty-acid binding domain-containing protein (Fragment) OS=Ovis aries OX=9940 GN=JEQ12_013438 PE=3 SV=1
W5PY10|W5PY10_SHEEP	3	3	37248.4	Mucin 15, cell surface associated OS=Ovis aries OX=9940 GN=MUC15 PE=4 SV=1
A0A836D0X0|A0A836D0X0_SHEEP	2	2	76758.5	Na(+)-dependent phosphate cotransporter 2B OS=Ovis aries OX=9940 GN=JEQ12_017325 PE=3 SV=1
E7D2Z6|E7D2Z6_SHEEP	9	9	11425.4	Osteopontin (Fragment) OS=Ovis aries OX=9940 GN=Ost PE=4 SV=1
A0A173FE42|A0A173FE42_SHEEP	9	9	8924.31	Osteopontin (Fragment) OS=Ovis aries OX=9940 PE=2 SV=1
A0A836AD52|A0A836AD52_SHEEP	28	28	29193.7	Osteopontin OS=Ovis aries OX=9940 GN=JEQ12_017299 PE=3 SV=1
Q9XSY9|OSTP_SHEEP	28	28	31052	Osteopontin OS=Ovis aries OX=9940 GN=SPP1 PE=2 SV=1
A0A836AAV5|A0A836AAV5_SHEEP	5	5	33057.1	PDZ domain-containing protein OS=Ovis aries OX=9940 GN=JEQ12_019309 PE=4 SV=1
A0A836D204|A0A836D204_SHEEP	1	1	27432.5	Peptidase S1 domain-containing protein OS=Ovis aries OX=9940 GN=JEQ12_016736 PE=4 SV=1
A6ZE99|A6ZE99_SHEEP	40	40	49306.9	Perilipin OS=Ovis aries OX=9940 GN=ADFP PE=2 SV=1
A0A836AMY4|A0A836AMY4_SHEEP	40	40	51561.5	Perilipin OS=Ovis aries OX=9940 GN=JEQ12_009207 PE=3 SV=1
W5P9V5|W5P9V5_SHEEP	68	68	85477.4	Polymeric immunoglobulin receptor OS=Ovis aries OX=9940 GN=PIGR PE=4 SV=1
W5P4W8|W5P4W8_SHEEP	18	1	19120	Progestagen-associated endometrial protein OS=Ovis aries OX=9940 GN=PAEP PE=3 SV=1
A0A835ZRV8|A0A835ZRV8_SHEEP	1	1	90981.9	Protein Wnt OS=Ovis aries OX=9940 GN=JEQ12_011585 PE=3 SV=1
W5PIW6|W5PIW6_SHEEP	1	1	27208.4	Proteinase 3 OS=Ovis aries OX=9940 GN=PRTN3 PE=4 SV=1
W5NX56|W5NX56_SHEEP	28	28	31168.2	Secreted phosphoprotein 1 OS=Ovis aries OX=9940 GN=SPP1 PE=3 SV=1
A0A836CTG3|A0A836CTG3_SHEEP	1	1	147338	Serpin domain-containing protein OS=Ovis aries OX=9940 GN=JEQ12_008015 PE=3 SV=1
W5PZS7|W5PZS7_SHEEP	1	1	46012.7	Serpin family A member 1 OS=Ovis aries OX=9940 GN=SERPINA1 PE=3 SV=1
A0A836CUS8|A0A836CUS8_SHEEP	81	9	21956.8	Serum amyloid A protein OS=Ovis aries OX=9940 GN=JEQ12_010972 PE=3 SV=1
A0A836CRH8|A0A836CRH8_SHEEP	58	32	21183.7	Serum amyloid A protein OS=Ovis aries OX=9940 GN=JEQ12_010973 PE=3 SV=1
A0A835ZLT0|A0A835ZLT0_SHEEP	103	13	21941.9	Serum amyloid A protein OS=Ovis aries OX=9940 GN=JEQ12_010976 PE=3 SV=1
W5PJE0|W5PJE0_SHEEP	53	27	15678.7	Serum amyloid A protein OS=Ovis aries OX=9940 GN=LOC101120204 PE=3 SV=1
W5PJR5|W5PJR5_SHEEP	110	9	15953.9	Serum amyloid A protein OS=Ovis aries OX=9940 GN=LOC101121216 PE=3 SV=1
P42819|SAA_SHEEP	58	32	12688	Serum amyloid A protein OS=Ovis aries OX=9940 GN=SAA1 PE=1 SV=1
A0A836CXY7|A0A836CXY7_SHEEP	2	2	243671	Sodium/potassium-transporting ATPase subunit gamma OS=Ovis aries OX=9940 GN=JEQ12_005960 PE=3 SV=1
W5PCT4|W5PCT4_SHEEP	2	2	81709.2	Solute carrier family 34 member 2 OS=Ovis aries OX=9940 GN=SLC34A2 PE=3 SV=1
C0JXB7|C0JXB7_SHEEP	1	1	41686.1	stearoyl-CoA 9-desaturase OS=Ovis aries OX=9940 GN=SCD PE=3 SV=1
W5PZ56|W5PZ56_SHEEP	1	1	42456.9	stearoyl-CoA 9-desaturase OS=Ovis aries OX=9940 GN=SCD PE=3 SV=1
A0A8E5BFR8|A0A8E5BFR8_SHEEP	1	1	10764.4	Stearoyl-CoA desaturase (Fragment) OS=Ovis aries OX=9940 GN=SCD PE=4 SV=1
W5Q1W2|W5Q1W2_SHEEP	5	5	38671.3	Syndecan binding protein OS=Ovis aries OX=9940 GN=SDCBP PE=4 SV=1
A0A836CY48|A0A836CY48_SHEEP	1	1	21517.3	Syndecan OS=Ovis aries OX=9940 GN=JEQ12_004677 PE=3 SV=1
A0A6P3YNA7|A0A6P3YNA7_SHEEP	12	12	22460.2	Syndecan OS=Ovis aries OX=9940 GN=JEQ12_019500 PE=3 SV=1
W5P408|W5P408_SHEEP	12	12	22034.5	Syndecan OS=Ovis aries OX=9940 PE=3 SV=1
A0A6P7EKC5|A0A6P7EKC5_SHEEP	2	1	58737.2	Ubiquitin carboxyl-terminal hydrolase OS=Ovis aries OX=9940 GN=JEQ12_002957 PE=3 SV=1
W5NWG3|W5NWG3_SHEEP	2	1	53546.2	Ubiquitin carboxyl-terminal hydrolase OS=Ovis aries OX=9940 GN=USP22 PE=3 SV=1
A0A6P7EFQ9|A0A6P7EFQ9_SHEEP	2	1	509232	Uncharacterized protein OS=Ovis aries OX=9940 GN=JEQ12_002502 PE=3 SV=1
A0A836CTP0|A0A836CTP0_SHEEP	7	7	182182	Uromodulin OS=Ovis aries OX=9940 GN=JEQ12_012390 PE=4 SV=1
A0A836A6M4|A0A836A6M4_SHEEP	2	1	516667	Vitellogenin domain-containing protein OS=Ovis aries OX=9940 GN=JEQ12_013685 PE=4 SV=1
